# Supplementary material for: N-(2-Hy­droxy­benz­yl)adamantan-1-aminium 4-methyl­benzene­sulfonate
Source: Acta Crystallogr Sect E Struct Rep Online. 2011 Nov 19;67(Pt 12):o3383. doi: 10.1107/S1600536811048860 (PMC3239026; doi:10.1107/S1600536811048860)
Supplement: Supplementary file 1 [file e-67-o3383-sup1.cif]

##############################################################################
#                                                                            #
# This CIF contains the data in a paper accepted for publication in          #
# Acta Crystallographica Section E. It conforms to the requirements of       #
# Notes for Authors for Acta Crystallographica Section E, and has been       #
# peer reviewed under the auspices of the IUCr Commission on Journals.       #
#                                                                            #
# Full details of the Crystallographic Information File format               #
# are given in the paper "The Crystallographic Information File (CIF):       #
# a New Standard Archive File for Crystallography" by S. R. Hall, F. H.      #
# Allen and I. D. Brown [Acta Cryst. (1991), A47, 655-685].                  #
#                                                                            #
# The current version of the core CIF dictionary is obtainable from          #
# ftp://ftp.iucr.org/pub/cif_core.dic.                                       #
#                                                                            #
# Software is freely available for graphical display of the structure(s)     #
# in this CIF. For information consult the CIF software page                 #
# http://www.iucr.org/resources/cif/software.                                #
#                                                                            #
# This file may be used for bona fide research purposes within the           #
# scientific community so long as proper attribution is given to the journal # 
# article from which it was obtained.                                        #
#                                                                            #
##############################################################################
data_I
_audit_creation_method     SHELXL-97
_chemical_name_systematic
;
<i>N</i>-(2-Hydroxybenzyl)adamantan-1-aminium 4-methylbenzenesulfonate
;
_chemical_name_common     ?
_chemical_formula_moiety     'C17 H24 N O +, C7 H7 O3 S -'
_chemical_formula_sum     'C24 H31 N O4 S'
_chemical_formula_iupac     'C17 H24 N O +, C7 H7 O3 S -'
_chemical_formula_weight     429.57
_chemical_melting_point     ?
_symmetry_cell_setting     triclinic
_symmetry_space_group_name_H-M     'P -1'
_symmetry_space_group_name_Hall     '-P 1'
loop_
    _symmetry_equiv_pos_as_xyz
    'x, y, z'
    '-x, -y, -z'
_cell_length_a     10.159(2)
_cell_length_b     10.413(2)
_cell_length_c     11.270(2)
_cell_angle_alpha     79.03(3)
_cell_angle_beta     69.06(3)
_cell_angle_gamma     78.49(3)
_cell_volume     1081.8(4)
_cell_formula_units_Z     2
_cell_measurement_reflns_used     4940
_cell_measurement_theta_min     3.16
_cell_measurement_theta_max     27.48
_cell_measurement_temperature     298(2)
_exptl_crystal_description     'block'
_exptl_crystal_colour     'colorless'
_exptl_crystal_size_max     0.30
_exptl_crystal_size_mid     0.25
_exptl_crystal_size_min     0.15
_exptl_crystal_density_diffrn     1.319
_exptl_crystal_density_meas     ?
_exptl_crystal_density_method     'not measured'
_exptl_crystal_F_000     460
_exptl_absorpt_coefficient_mu     0.181
_exptl_absorpt_correction_type     multi-scan
_exptl_absorpt_process_details     '(CrystalClear; Rigaku, 2005)'
_exptl_absorpt_correction_T_min     0.90
_exptl_absorpt_correction_T_max     0.99
_exptl_special_details
;
;
_diffrn_ambient_temperature     298(2)
_diffrn_radiation_type     MoK\a
_diffrn_radiation_wavelength     0.71073
_diffrn_radiation_source     'fine-focus sealed tube'
_diffrn_radiation_monochromator     graphite
_diffrn_measurement_device_type     'Rigaku Mercury2'
_diffrn_measurement_method     'CCD profile fitting'
_diffrn_detector_area_resol_mean     13.6612
_diffrn_reflns_number     11276
_diffrn_reflns_av_R_equivalents     0.0509
_diffrn_reflns_av_sigmaI/netI     0.0649
_diffrn_reflns_theta_min     3.16
_diffrn_reflns_theta_max     27.48
_diffrn_reflns_theta_full     27.48
_diffrn_measured_fraction_theta_max     0.995
_diffrn_measured_fraction_theta_full     0.995
_diffrn_reflns_limit_h_min     -13
_diffrn_reflns_limit_h_max     13
_diffrn_reflns_limit_k_min     -13
_diffrn_reflns_limit_k_max     13
_diffrn_reflns_limit_l_min     -14
_diffrn_reflns_limit_l_max     14
_diffrn_standards_number     ?
_diffrn_standards_interval_count     ?
_diffrn_standards_interval_time     ?
_diffrn_standards_decay_%     ?
_refine_special_details
;
 Refinement of F^2^ against ALL reflections.  The weighted R-factor wR and
 goodness of fit S are based on F^2^, conventional R-factors R are based
 on F, with F set to zero for negative F^2^. The threshold expression of
 F^2^ > 2sigma(F^2^) is used only for calculating R-factors(gt) etc. and is
 not relevant to the choice of reflections for refinement.  R-factors based
 on F^2^ are statistically about twice as large as those based on F, and R-
 factors based on ALL data will be even larger.
;
_reflns_number_total     4940
_reflns_number_gt     3641
_reflns_threshold_expression     I>2sigma(I)
_refine_ls_structure_factor_coef     Fsqd
_refine_ls_matrix_type     full
_refine_ls_R_factor_all     0.0809
_refine_ls_R_factor_gt     0.0551
_refine_ls_wR_factor_gt     0.1352
_refine_ls_wR_factor_ref     0.1565
_refine_ls_goodness_of_fit_ref     1.075
_refine_ls_restrained_S_all     1.075
_refine_ls_number_reflns     4940
_refine_ls_number_parameters     299
_refine_ls_number_restraints     0
_refine_ls_hydrogen_treatment     constr
_refine_ls_weighting_scheme     calc
_refine_ls_weighting_details
         'calc w=1/[\s^2^(Fo^2^)+(0.0745P)^2^+0.0901P] where P=(Fo^2^+2Fc^2^)/3'
_atom_sites_solution_hydrogens     geom
_atom_sites_solution_primary     direct
_atom_sites_solution_secondary     difmap
_refine_ls_shift/su_max     0.000
_refine_ls_shift/su_mean     0.000
_refine_diff_density_max     0.295
_refine_diff_density_min     -0.366
_refine_ls_extinction_method     none
_refine_ls_extinction_coef     ?
loop_
    _atom_type_symbol
    _atom_type_description
    _atom_type_scat_dispersion_real
    _atom_type_scat_dispersion_imag
    _atom_type_scat_source
    'C' 'C' 0.0033 0.0016
                         'International Tables Vol C Tables 4.2.6.8 and 6.1.1.4'
    'H' 'H' 0.0000 0.0000
                         'International Tables Vol C Tables 4.2.6.8 and 6.1.1.4'
    'N' 'N' 0.0061 0.0033
                         'International Tables Vol C Tables 4.2.6.8 and 6.1.1.4'
    'O' 'O' 0.0106 0.0060
                         'International Tables Vol C Tables 4.2.6.8 and 6.1.1.4'
    'S' 'S' 0.1246 0.1234
                         'International Tables Vol C Tables 4.2.6.8 and 6.1.1.4'
_computing_data_collection     'CrystalClear (Rigaku, 2005)'
_computing_cell_refinement     'CrystalClear (Rigaku, 2005)'
_computing_data_reduction     'CrystalClear (Rigaku, 2005)'
_computing_structure_solution     'SHELXTL (Sheldrick, 2008)'
_computing_structure_refinement     'SHELXTL (Sheldrick, 2008)'
_computing_molecular_graphics     'SHELXTL (Sheldrick, 2008)'
_computing_publication_material     'SHELXTL (Sheldrick, 2008)'
loop_
    _atom_site_type_symbol
    _atom_site_label
    _atom_site_fract_x
    _atom_site_fract_y
    _atom_site_fract_z
    _atom_site_U_iso_or_equiv
    _atom_site_adp_type
    _atom_site_calc_flag
    _atom_site_refinement_flags
    _atom_site_occupancy
    _atom_site_symmetry_multiplicity
    _atom_site_disorder_assembly
    _atom_site_disorder_group
    S S1 0.29772(5) 0.18203(5) -0.09359(5) 0.03453(17) Uani d . 1 1 . .
    O O1 0.3379(2) 0.27308(18) -0.20841(17) 0.0687(6) Uani d . 1 1 . .
    O O2 0.21525(15) 0.08446(15) -0.10027(16) 0.0436(4) Uani d . 1 1 . .
    O O3 0.41568(16) 0.11518(16) -0.05151(17) 0.0505(4) Uani d . 1 1 . .
    C C18 0.1835(2) 0.2733(2) 0.0305(2) 0.0327(5) Uani d . 1 1 . .
    C C19 0.1698(2) 0.4098(2) 0.0133(2) 0.0403(5) Uani d . 1 1 . .
    H H19A 0.2168 0.4545 -0.0658 0.039(6) Uiso d R 1 1 . .
    C C20 0.0866(3) 0.4795(2) 0.1134(3) 0.0477(6) Uani d . 1 1 . .
    H H20A 0.0786 0.5712 0.1011 0.049(7) Uiso d R 1 1 . .
    C C21 0.0147(3) 0.4160(2) 0.2312(3) 0.0496(6) Uani d . 1 1 . .
    C C22 0.0275(3) 0.2787(3) 0.2467(3) 0.0536(6) Uani d . 1 1 . .
    H H22A -0.0212 0.2340 0.3252 0.053(7) Uiso d R 1 1 . .
    C C23 0.1107(3) 0.2083(2) 0.1477(2) 0.0455(6) Uani d . 1 1 . .
    H H23A 0.1182 0.1166 0.1596 0.052(7) Uiso d R 1 1 . .
    C C24 -0.0759(4) 0.4946(4) 0.3410(4) 0.0796(10) Uani d . 1 1 . .
    H H24A -0.1174 0.4350 0.4155 0.107(14) Uiso d R 1 1 . .
    H H24B -0.1503 0.5540 0.3170 0.154(19) Uiso d R 1 1 . .
    H H24C -0.0173 0.5443 0.3597 0.107(13) Uiso d R 1 1 . .
    O O4 0.93542(15) 0.17176(15) -0.06761(14) 0.0415(4) Uani d . 1 1 . .
    H H4A 1.0199 0.1458 -0.0778 0.062 Uiso d R 1 1 . .
    N N1 0.61227(17) 0.16841(15) 0.05577(15) 0.0299(4) Uani d . 1 1 . .
    H H1A 0.6871 0.1067 0.0593 0.045 Uiso d R 1 1 . .
    H H1B 0.5473 0.1276 0.0460 0.045 Uiso d R 1 1 . .
    C C1 0.9083(2) 0.1638(2) -0.17555(19) 0.0321(4) Uani d . 1 1 . .
    C C2 1.0121(2) 0.1192(2) -0.2840(2) 0.0416(5) Uani d . 1 1 . .
    H H2B 1.1059 0.0937 -0.2862 0.048(7) Uiso d R 1 1 . .
    C C3 0.9745(3) 0.1129(3) -0.3888(2) 0.0510(6) Uani d . 1 1 . .
    H H3B 1.0438 0.0832 -0.4619 0.063(8) Uiso d R 1 1 . .
    C C4 0.8365(3) 0.1497(3) -0.3867(2) 0.0549(7) Uani d . 1 1 . .
    H H4B 0.8124 0.1436 -0.4575 0.062(8) Uiso d R 1 1 . .
    C C5 0.7330(2) 0.1963(2) -0.2791(2) 0.0440(6) Uani d . 1 1 . .
    H H5A 0.6394 0.2210 -0.2778 0.043(6) Uiso d R 1 1 . .
    C C6 0.7681(2) 0.2058(2) -0.17350(19) 0.0326(5) Uani d . 1 1 . .
    C C7 0.6613(2) 0.2667(2) -0.06062(19) 0.0342(5) Uani d . 1 1 . .
    H H7A 0.5793 0.3126 -0.0840 0.041(6) Uiso d R 1 1 . .
    H H7B 0.7030 0.3318 -0.0398 0.037(6) Uiso d R 1 1 . .
    C C8 0.5474(2) 0.22312(18) 0.18374(18) 0.0291(4) Uani d . 1 1 . .
    C C9 0.6647(2) 0.2556(2) 0.2224(2) 0.0426(5) Uani d . 1 1 . .
    H H9A 0.7140 0.3223 0.1588 0.044(7) Uiso d R 1 1 . .
    H H9B 0.7333 0.1770 0.2278 0.051(7) Uiso d R 1 1 . .
    C C10 0.5976(3) 0.3071(3) 0.3537(2) 0.0566(7) Uani d . 1 1 . .
    H H10A 0.6724 0.3291 0.3790 0.098(11) Uiso d R 1 1 . .
    C C11 0.4734(3) 0.1157(2) 0.2835(2) 0.0458(6) Uani d . 1 1 . .
    H H11A 0.5417 0.0370 0.2889 0.043(6) Uiso d R 1 1 . .
    H H11B 0.3995 0.0927 0.2592 0.054(7) Uiso d R 1 1 . .
    C C12 0.4893(3) 0.4311(3) 0.3442(3) 0.0554(7) Uani d . 1 1 . .
    H H12A 0.4482 0.4651 0.4261 0.076(9) Uiso d R 1 1 . .
    H H12B 0.5367 0.4990 0.2807 0.065(8) Uiso d R 1 1 . .
    C C13 0.3727(3) 0.3962(2) 0.3060(2) 0.0483(6) Uani d . 1 1 . .
    H H13A 0.3030 0.4752 0.3006 0.069(8) Uiso d R 1 1 . .
    C C14 0.4387(2) 0.3461(2) 0.1752(2) 0.0380(5) Uani d . 1 1 . .
    H H14A 0.3649 0.3249 0.1495 0.052(7) Uiso d R 1 1 . .
    H H14B 0.4851 0.4143 0.1114 0.040(6) Uiso d R 1 1 . .
    C C15 0.2985(3) 0.2895(3) 0.4054(2) 0.0572(7) Uani d . 1 1 . .
    H H15A 0.2242 0.2672 0.3811 0.070(9) Uiso d R 1 1 . .
    H H15B 0.2548 0.3214 0.4882 0.062(8) Uiso d R 1 1 . .
    C C16 0.4079(3) 0.1676(3) 0.4138(2) 0.0565(7) Uani d . 1 1 . .
    H H16A 0.3603 0.0989 0.4780 0.073(9) Uiso d R 1 1 . .
    C C17 0.5229(4) 0.2011(3) 0.4530(3) 0.0684(8) Uani d . 1 1 . .
    H H17A 0.5911 0.1227 0.4600 0.085(10) Uiso d R 1 1 . .
    H H17B 0.4812 0.2328 0.5360 0.065(8) Uiso d R 1 1 . .
loop_
    _atom_site_aniso_label
    _atom_site_aniso_U_11
    _atom_site_aniso_U_22
    _atom_site_aniso_U_33
    _atom_site_aniso_U_12
    _atom_site_aniso_U_13
    _atom_site_aniso_U_23
    S1 0.0308(3) 0.0307(3) 0.0430(3) -0.0026(2) -0.0129(2) -0.0076(2)
    O1 0.0865(14) 0.0502(11) 0.0455(10) -0.0061(10) 0.0014(9) 0.0004(9)
    O2 0.0344(8) 0.0404(8) 0.0655(10) -0.0005(7) -0.0227(7) -0.0227(8)
    O3 0.0351(8) 0.0495(10) 0.0789(12) 0.0051(7) -0.0306(8) -0.0252(9)
    C18 0.0311(10) 0.0294(10) 0.0428(12) -0.0043(8) -0.0166(9) -0.0085(9)
    C19 0.0397(12) 0.0277(11) 0.0539(14) -0.0037(9) -0.0179(11) -0.0024(10)
    C20 0.0486(14) 0.0294(12) 0.0693(17) 0.0021(10) -0.0239(13) -0.0161(12)
    C21 0.0429(13) 0.0504(14) 0.0610(16) 0.0021(11) -0.0185(12) -0.0272(13)
    C22 0.0560(15) 0.0543(15) 0.0443(14) -0.0132(13) -0.0046(12) -0.0103(12)
    C23 0.0544(14) 0.0322(12) 0.0467(13) -0.0105(11) -0.0103(11) -0.0057(10)
    C24 0.071(2) 0.083(2) 0.085(2) 0.000(2) -0.0134(18) -0.050(2)
    O4 0.0315(8) 0.0535(10) 0.0448(9) -0.0014(7) -0.0160(7) -0.0172(8)
    N1 0.0286(8) 0.0274(8) 0.0342(9) -0.0034(7) -0.0091(7) -0.0083(7)
    C1 0.0308(10) 0.0328(11) 0.0344(11) -0.0092(9) -0.0093(8) -0.0067(9)
    C2 0.0312(11) 0.0471(13) 0.0451(13) -0.0077(10) -0.0072(10) -0.0110(11)
    C3 0.0440(13) 0.0687(17) 0.0370(13) -0.0114(12) -0.0017(11) -0.0187(12)
    C4 0.0516(15) 0.085(2) 0.0323(12) -0.0164(14) -0.0124(11) -0.0139(13)
    C5 0.0361(12) 0.0604(15) 0.0356(12) -0.0084(11) -0.0118(10) -0.0058(11)
    C6 0.0301(10) 0.0341(11) 0.0328(10) -0.0062(8) -0.0081(8) -0.0050(9)
    C7 0.0315(11) 0.0318(11) 0.0368(11) -0.0030(9) -0.0092(9) -0.0042(9)
    C8 0.0304(10) 0.0266(10) 0.0315(10) -0.0024(8) -0.0102(8) -0.0087(8)
    C9 0.0385(12) 0.0485(14) 0.0477(13) -0.0038(11) -0.0202(10) -0.0135(11)
    C10 0.0604(16) 0.0713(18) 0.0536(15) -0.0102(14) -0.0294(13) -0.0232(14)
    C11 0.0560(15) 0.0351(12) 0.0390(12) -0.0112(11) -0.0027(11) -0.0087(10)
    C12 0.0723(18) 0.0459(14) 0.0525(16) -0.0113(13) -0.0156(13) -0.0245(13)
    C13 0.0493(14) 0.0387(13) 0.0528(14) 0.0085(11) -0.0133(12) -0.0188(11)
    C14 0.0381(12) 0.0351(11) 0.0410(12) 0.0034(9) -0.0155(10) -0.0097(10)
    C15 0.0503(15) 0.0623(17) 0.0482(15) -0.0076(13) 0.0052(12) -0.0250(13)
    C16 0.0745(18) 0.0446(14) 0.0359(13) -0.0130(13) 0.0009(12) -0.0048(11)
    C17 0.096(2) 0.0683(19) 0.0377(14) 0.0072(18) -0.0260(15) -0.0122(14)
_geom_special_details
;
 All esds (except the esd in the dihedral angle between two l.s. planes)
 are estimated using the full covariance matrix.  The cell esds are taken
 into account individually in the estimation of esds in distances, angles
 and torsion angles; correlations between esds in cell parameters are only
 used when they are defined by crystal symmetry.  An approximate (isotropic)
 treatment of cell esds is used for estimating esds involving l.s. planes.
;
loop_
    _geom_bond_atom_site_label_1
    _geom_bond_atom_site_label_2
    _geom_bond_site_symmetry_2
    _geom_bond_distance
    _geom_bond_publ_flag
    S1 O1 . 1.4319(18) ?
    S1 O3 . 1.4468(16) ?
    S1 O2 . 1.4675(15) ?
    S1 C18 . 1.764(2) ?
    C18 C23 . 1.382(3) ?
    C18 C19 . 1.383(3) ?
    C19 C20 . 1.377(3) ?
    C19 H19A . 0.9300 ?
    C20 C21 . 1.378(3) ?
    C20 H20A . 0.9300 ?
    C21 C22 . 1.392(4) ?
    C21 C24 . 1.523(4) ?
    C22 C23 . 1.374(3) ?
    C22 H22A . 0.9300 ?
    C23 H23A . 0.9300 ?
    C24 H24A . 0.9600 ?
    C24 H24B . 0.9601 ?
    C24 H24C . 0.9599 ?
    O4 C1 . 1.360(2) ?
    O4 H4A . 0.8200 ?
    N1 C7 . 1.497(2) ?
    N1 C8 . 1.524(2) ?
    N1 H1A . 0.9000 ?
    N1 H1B . 0.8999 ?
    C1 C2 . 1.386(3) ?
    C1 C6 . 1.397(3) ?
    C2 C3 . 1.381(3) ?
    C2 H2B . 0.9300 ?
    C3 C4 . 1.370(4) ?
    C3 H3B . 0.9301 ?
    C4 C5 . 1.385(3) ?
    C4 H4B . 0.9300 ?
    C5 C6 . 1.384(3) ?
    C5 H5A . 0.9300 ?
    C6 C7 . 1.498(3) ?
    C7 H7A . 0.9700 ?
    C7 H7B . 0.9700 ?
    C8 C9 . 1.520(3) ?
    C8 C14 . 1.527(3) ?
    C8 C11 . 1.528(3) ?
    C9 C10 . 1.542(3) ?
    C9 H9A . 0.9700 ?
    C9 H9B . 0.9701 ?
    C10 C17 . 1.518(4) ?
    C10 C12 . 1.534(4) ?
    C10 H10A . 0.9799 ?
    C11 C16 . 1.533(3) ?
    C11 H11A . 0.9700 ?
    C11 H11B . 0.9699 ?
    C12 C13 . 1.523(4) ?
    C12 H12A . 0.9700 ?
    C12 H12B . 0.9700 ?
    C13 C15 . 1.521(4) ?
    C13 C14 . 1.530(3) ?
    C13 H13A . 0.9800 ?
    C14 H14A . 0.9700 ?
    C14 H14B . 0.9700 ?
    C15 C16 . 1.524(4) ?
    C15 H15A . 0.9699 ?
    C15 H15B . 0.9700 ?
    C16 C17 . 1.508(4) ?
    C16 H16A . 0.9799 ?
    C17 H17A . 0.9700 ?
    C17 H17B . 0.9700 ?
loop_
    _geom_angle_atom_site_label_1
    _geom_angle_atom_site_label_2
    _geom_angle_atom_site_label_3
    _geom_angle_site_symmetry_1
    _geom_angle_site_symmetry_3
    _geom_angle
    _geom_angle_publ_flag
    O1 S1 O3 . . 113.98(12) ?
    O1 S1 O2 . . 113.46(11) ?
    O3 S1 O2 . . 109.68(10) ?
    O1 S1 C18 . . 107.64(11) ?
    O3 S1 C18 . . 105.85(10) ?
    O2 S1 C18 . . 105.56(9) ?
    C23 C18 C19 . . 119.4(2) ?
    C23 C18 S1 . . 119.99(16) ?
    C19 C18 S1 . . 120.54(17) ?
    C20 C19 C18 . . 119.9(2) ?
    C20 C19 H19A . . 120.1 ?
    C18 C19 H19A . . 120.0 ?
    C19 C20 C21 . . 121.4(2) ?
    C19 C20 H20A . . 119.3 ?
    C21 C20 H20A . . 119.3 ?
    C20 C21 C22 . . 118.1(2) ?
    C20 C21 C24 . . 120.6(2) ?
    C22 C21 C24 . . 121.2(3) ?
    C23 C22 C21 . . 120.9(2) ?
    C23 C22 H22A . . 119.5 ?
    C21 C22 H22A . . 119.5 ?
    C22 C23 C18 . . 120.2(2) ?
    C22 C23 H23A . . 119.9 ?
    C18 C23 H23A . . 119.9 ?
    C21 C24 H24A . . 109.4 ?
    C21 C24 H24B . . 109.5 ?
    H24A C24 H24B . . 109.5 ?
    C21 C24 H24C . . 109.5 ?
    H24A C24 H24C . . 109.5 ?
    H24B C24 H24C . . 109.5 ?
    C1 O4 H4A . . 109.4 ?
    C7 N1 C8 . . 116.28(14) ?
    C7 N1 H1A . . 108.2 ?
    C8 N1 H1A . . 108.2 ?
    C7 N1 H1B . . 108.2 ?
    C8 N1 H1B . . 108.2 ?
    H1A N1 H1B . . 107.4 ?
    O4 C1 C2 . . 123.22(19) ?
    O4 C1 C6 . . 116.32(18) ?
    C2 C1 C6 . . 120.45(19) ?
    C3 C2 C1 . . 119.2(2) ?
    C3 C2 H2B . . 120.3 ?
    C1 C2 H2B . . 120.4 ?
    C4 C3 C2 . . 120.9(2) ?
    C4 C3 H3B . . 119.5 ?
    C2 C3 H3B . . 119.5 ?
    C3 C4 C5 . . 119.9(2) ?
    C3 C4 H4B . . 120.0 ?
    C5 C4 H4B . . 120.1 ?
    C6 C5 C4 . . 120.4(2) ?
    C6 C5 H5A . . 119.8 ?
    C4 C5 H5A . . 119.8 ?
    C5 C6 C1 . . 119.01(19) ?
    C5 C6 C7 . . 121.43(19) ?
    C1 C6 C7 . . 119.47(18) ?
    N1 C7 C6 . . 113.46(16) ?
    N1 C7 H7A . . 108.9 ?
    C6 C7 H7A . . 108.9 ?
    N1 C7 H7B . . 108.9 ?
    C6 C7 H7B . . 108.9 ?
    H7A C7 H7B . . 107.7 ?
    C9 C8 N1 . . 109.63(16) ?
    C9 C8 C14 . . 110.36(17) ?
    N1 C8 C14 . . 110.60(16) ?
    C9 C8 C11 . . 109.08(18) ?
    N1 C8 C11 . . 107.61(15) ?
    C14 C8 C11 . . 109.50(18) ?
    C8 C9 C10 . . 108.90(18) ?
    C8 C9 H9A . . 109.9 ?
    C10 C9 H9A . . 109.9 ?
    C8 C9 H9B . . 109.9 ?
    C10 C9 H9B . . 109.9 ?
    H9A C9 H9B . . 108.3 ?
    C17 C10 C12 . . 109.5(2) ?
    C17 C10 C9 . . 109.4(2) ?
    C12 C10 C9 . . 109.5(2) ?
    C17 C10 H10A . . 109.5 ?
    C12 C10 H10A . . 109.5 ?
    C9 C10 H10A . . 109.5 ?
    C8 C11 C16 . . 108.81(18) ?
    C8 C11 H11A . . 109.9 ?
    C16 C11 H11A . . 109.9 ?
    C8 C11 H11B . . 110.0 ?
    C16 C11 H11B . . 109.9 ?
    H11A C11 H11B . . 108.3 ?
    C13 C12 C10 . . 109.3(2) ?
    C13 C12 H12A . . 109.9 ?
    C10 C12 H12A . . 109.9 ?
    C13 C12 H12B . . 109.8 ?
    C10 C12 H12B . . 109.7 ?
    H12A C12 H12B . . 108.3 ?
    C15 C13 C12 . . 109.8(2) ?
    C15 C13 C14 . . 109.65(19) ?
    C12 C13 C14 . . 109.3(2) ?
    C15 C13 H13A . . 109.3 ?
    C12 C13 H13A . . 109.3 ?
    C14 C13 H13A . . 109.4 ?
    C8 C14 C13 . . 109.29(17) ?
    C8 C14 H14A . . 109.9 ?
    C13 C14 H14A . . 109.8 ?
    C8 C14 H14B . . 109.8 ?
    C13 C14 H14B . . 109.8 ?
    H14A C14 H14B . . 108.3 ?
    C13 C15 C16 . . 108.9(2) ?
    C13 C15 H15A . . 109.9 ?
    C16 C15 H15A . . 109.8 ?
    C13 C15 H15B . . 110.0 ?
    C16 C15 H15B . . 109.9 ?
    H15A C15 H15B . . 108.3 ?
    C17 C16 C15 . . 110.2(2) ?
    C17 C16 C11 . . 110.0(2) ?
    C15 C16 C11 . . 109.6(2) ?
    C17 C16 H16A . . 109.0 ?
    C15 C16 H16A . . 109.0 ?
    C11 C16 H16A . . 109.0 ?
    C16 C17 C10 . . 109.3(2) ?
    C16 C17 H17A . . 109.8 ?
    C10 C17 H17A . . 109.9 ?
    C16 C17 H17B . . 109.7 ?
    C10 C17 H17B . . 109.8 ?
    H17A C17 H17B . . 108.3 ?
loop_
    _geom_hbond_atom_site_label_D
    _geom_hbond_atom_site_label_H
    _geom_hbond_atom_site_label_A
    _geom_hbond_site_symmetry_A
    _geom_hbond_distance_DH
    _geom_hbond_distance_HA
    _geom_hbond_distance_DA
    _geom_hbond_angle_DHA
    N1 H1A O2 2_655 0.90 2.09 2.922(2) 154.3
    N1 H1B O3 . 0.90 2.05 2.860(2) 149.9
    O4 H4A O2 1_655 0.82 1.90 2.719(2) 179.5
    C14 H14A Cg . 0.97 2.75 3.668(3) 158
_iucr_refine_instructions_details
;
TITL 1 in P-1                        P-1
CELL  0.71073   10.1590   10.4130   11.2700    79.030    69.060    78.490
ZERR 2           0.0020    0.0020    0.0020     0.030     0.030     0.030
LATT   1
SFAC  C   2.31000  20.84392   1.02000  10.20751   1.58860   0.56870   0.86500 =
         51.65125   0.21560   0.00330   0.00160    11.500   0.68000  12.01000
SFAC  H   0.49300  10.51091   0.32291  26.12573   0.14019   3.14236   0.04081 =
         57.79977   0.00304   0.00000   0.00000     0.624   0.35000   1.00800
SFAC  N  12.21261   0.00570   3.13220   9.89331   2.01250  28.99754   1.16630 =
          0.58260 -11.52901   0.00610   0.00330    19.600   0.68000  14.01000
SFAC  O   3.04850  13.27711   2.28680   5.70111   1.54630   0.32390   0.86700 =
         32.90894   0.25080   0.01060   0.00600    32.500   0.68000  16.00000
SFAC  S   6.90531   1.46790   5.20341  22.21512   1.43790   0.25360   1.58630 =
         56.17207   0.86690   0.12460   0.12340   532.000   1.02000  32.07000
UNIT    48   62   2   8   2
L.S. 7
ACTA
BOND $H
HTAB N1 O3
HTAB O4 O2_$1
HTAB N1 O2_$2
EQIV $1 x+1, y, z
EQIV $2 -x+1, -y, -z
MPLA C1 C2 C3 C4 C5 C6
MPLA C18 C19 C20 C21 C22 C23
DFIX 0.90 0.002 N1 H1A N1 H1B
DFIX 0.82 0.002 O4 H4A
FMAP 2
PLAN 20
WGHT    0.074500    0.090100
FVAR       0.68162
S1    5    0.297716    0.182026   -0.093589    11.00000    0.03079    0.03074 =
         0.04299   -0.00757   -0.01289   -0.00264
O1    4    0.337942    0.273084   -0.208415    11.00000    0.08649    0.05020 =
         0.04547    0.00045    0.00140   -0.00607
O2    4    0.215252    0.084457   -0.100275    11.00000    0.03437    0.04045 =
         0.06554   -0.02270   -0.02269   -0.00049
O3    4    0.415679    0.115176   -0.051506    11.00000    0.03510    0.04954 =
         0.07885   -0.02518   -0.03057    0.00513
C18   1    0.183521    0.273317    0.030518    11.00000    0.03114    0.02935 =
         0.04278   -0.00848   -0.01661   -0.00427
C19   1    0.169769    0.409844    0.013252    11.00000    0.03968    0.02769 =
         0.05388   -0.00242   -0.01789   -0.00370
AFIX   3
H19A  2    0.216819    0.454494   -0.065788    11.00000    0.03947
AFIX   0
C20   1    0.086623    0.479461    0.113355    11.00000    0.04856    0.02943 =
         0.06931   -0.01610   -0.02394    0.00215
AFIX   3
H20A  2    0.078603    0.571191    0.101055    11.00000    0.04868
AFIX   0
C21   1    0.014717    0.416026    0.231249    11.00000    0.04294    0.05042 =
         0.06103   -0.02720   -0.01847    0.00215
C22   1    0.027481    0.278723    0.246730    11.00000    0.05605    0.05427 =
         0.04432   -0.01030   -0.00465   -0.01322
AFIX   3
H22A  2   -0.021179    0.234043    0.325150    11.00000    0.05279
AFIX   0
C23   1    0.110728    0.208257    0.147700    11.00000    0.05440    0.03224 =
         0.04669   -0.00567   -0.01029   -0.01047
AFIX   3
H23A  2    0.118238    0.116567    0.159550    11.00000    0.05205
AFIX   0
C24   1   -0.075944    0.494623    0.340993    11.00000    0.07134    0.08318 =
         0.08530   -0.04987   -0.01338   -0.00023
AFIX   3
H24A  2   -0.117394    0.435003    0.415543    11.00000    0.10676
H24B  2   -0.150254    0.554042    0.316983    11.00000    0.15440
H24C  2   -0.017324    0.544333    0.359713    11.00000    0.10746
AFIX   0
O4    4    0.935417    0.171765   -0.067612    11.00000    0.03153    0.05352 =
         0.04481   -0.01719   -0.01597   -0.00145
AFIX   3
H4A   2    1.019947    0.145795   -0.077802    11.00000   -1.50000
AFIX   0
N1    3    0.612270    0.168412    0.055773    11.00000    0.02860    0.02741 =
         0.03422   -0.00834   -0.00911   -0.00339
AFIX   3
H1A   2    0.687120    0.106662    0.059313    11.00000   -1.50000
H1B   2    0.547340    0.127592    0.045963    11.00000   -1.50000
AFIX   0
C1    1    0.908350    0.163818   -0.175554    11.00000    0.03080    0.03277 =
         0.03440   -0.00674   -0.00930   -0.00918
C2    1    1.012060    0.119151   -0.283968    11.00000    0.03117    0.04705 =
         0.04510   -0.01103   -0.00720   -0.00769
AFIX   3
H2B   2    1.105929    0.093691   -0.286178    11.00000    0.04825
AFIX   0
C3    1    0.974487    0.112907   -0.388803    11.00000    0.04398    0.06872 =
         0.03698   -0.01868   -0.00172   -0.01145
AFIX   3
H3B   2    1.043797    0.083247   -0.461883    11.00000    0.06296
AFIX   0
C4    1    0.836509    0.149734   -0.386694    11.00000    0.05162    0.08525 =
         0.03226   -0.01391   -0.01242   -0.01635
AFIX   3
H4B   2    0.812439    0.143614   -0.457464    11.00000    0.06189
AFIX   0
C5    1    0.733009    0.196260   -0.279112    11.00000    0.03614    0.06043 =
         0.03563   -0.00583   -0.01175   -0.00840
AFIX   3
H5A   2    0.639379    0.221010   -0.277792    11.00000    0.04270
AFIX   0
C6    1    0.768135    0.205780   -0.173505    11.00000    0.03006    0.03408 =
         0.03281   -0.00499   -0.00812   -0.00620
C7    1    0.661283    0.266740   -0.060622    11.00000    0.03147    0.03183 =
         0.03676   -0.00421   -0.00922   -0.00301
AFIX   3
H7A   2    0.579313    0.312580   -0.083992    11.00000    0.04140
H7B   2    0.703013    0.331820   -0.039752    11.00000    0.03713
AFIX   0
C8    1    0.547419    0.223121    0.183741    11.00000    0.03037    0.02660 =
         0.03150   -0.00873   -0.01016   -0.00236
C9    1    0.664703    0.255557    0.222403    11.00000    0.03852    0.04853 =
         0.04769   -0.01346   -0.02021   -0.00380
AFIX   3
H9A   2    0.714043    0.322287    0.158753    11.00000    0.04449
H9B   2    0.733253    0.177047    0.227753    11.00000    0.05068
AFIX   0
C10   1    0.597621    0.307142    0.353659    11.00000    0.06038    0.07128 =
         0.05363   -0.02323   -0.02939   -0.01016
AFIX   3
H10A  2    0.672391    0.329082    0.379029    11.00000    0.09796
AFIX   0
C11   1    0.473368    0.115682    0.283548    11.00000    0.05601    0.03514 =
         0.03902   -0.00865   -0.00275   -0.01118
AFIX   3
H11A  2    0.541738    0.037022    0.288858    11.00000    0.04324
H11B  2    0.399488    0.092652    0.259158    11.00000    0.05362
AFIX   0
C12   1    0.489344    0.431120    0.344228    11.00000    0.07231    0.04587 =
         0.05255   -0.02449   -0.01558   -0.01126
AFIX   3
H12A  2    0.448164    0.465120    0.426088    11.00000    0.07579
H12B  2    0.536674    0.499030    0.280698    11.00000    0.06521
AFIX   0
C13   1    0.372674    0.396185    0.305968    11.00000    0.04928    0.03868 =
         0.05278   -0.01883   -0.01331    0.00846
AFIX   3
H13A  2    0.303014    0.475175    0.300578    11.00000    0.06855
AFIX   0
C14   1    0.438729    0.346091    0.175215    11.00000    0.03805    0.03513 =
         0.04097   -0.00967   -0.01547    0.00345
AFIX   3
H14A  2    0.364909    0.324851    0.149525    11.00000    0.05189
H14B  2    0.485139    0.414321    0.111425    11.00000    0.04013
AFIX   0
C15   1    0.298457    0.289533    0.405432    11.00000    0.05033    0.06233 =
         0.04818   -0.02498    0.00518   -0.00762
AFIX   3
H15A  2    0.224237    0.267154    0.381062    11.00000    0.06980
H15B  2    0.254837    0.321434    0.488222    11.00000    0.06200
AFIX   0
C16   1    0.407857    0.167618    0.413780    11.00000    0.07452    0.04465 =
         0.03588   -0.00476    0.00094   -0.01300
AFIX   3
H16A  2    0.360257    0.098928    0.478010    11.00000    0.07282
AFIX   0
C17   1    0.522902    0.201128    0.453006    11.00000    0.09612    0.06832 =
         0.03769   -0.01216   -0.02601    0.00720
AFIX   3
H17A  2    0.591052    0.122738    0.460026    11.00000    0.08457
H17B  2    0.481192    0.232818    0.535956    11.00000    0.06530
HKLF 4 1  1.0000  0.0000  0.0000  0.0000  1.0000  0.0000  0.0000  0.0000  1.0000
REM  1 in P-1                        P-1
REM R1 =  0.0551 for   3641 Fo > 4sig(Fo)  and  0.0809 for all   4940 data
REM    299 parameters refined using      0 restraints
END
WGHT      0.0745      0.0931
REM Highest difference peak  0.295,  deepest hole -0.366,  1-sigma level  0.059
Q1    1   0.2398  0.2350 -0.0224  11.00000  0.05    0.29
Q2    1   0.8273  0.1459 -0.1561  11.00000  0.05    0.26
Q3    1   0.4889  0.2808  0.1809  11.00000  0.05    0.25
Q4    1   0.8886  0.2347  0.0052  11.00000  0.05    0.23
Q5    1   0.3786  0.2721 -0.2512  11.00000  0.05    0.23
Q6    1   0.3003  0.0887 -0.2006  11.00000  0.05    0.22
Q7    1   0.6445  0.3007  0.2776  11.00000  0.05    0.22
Q8    1   0.0004  0.4671  0.4054  11.00000  0.05    0.21
Q9    1   0.4003  0.3771  0.2372  11.00000  0.05    0.21
Q10   1   0.9262  0.1559 -0.1407  11.00000  0.05    0.21
Q11   1   0.7652  0.2389 -0.2361  11.00000  0.05    0.21
Q12   1   0.9526  0.2528 -0.0076  11.00000  0.05    0.20
Q13   1   0.4185  0.1868  0.0249  11.00000  0.05    0.20
Q14   1   0.9644  0.1766 -0.2360  11.00000  0.05    0.19
Q15   1   0.3542  0.1042  0.0365  11.00000  0.05    0.18
Q16   1   0.0119  0.4431  0.1746  11.00000  0.05    0.18
Q17   1   0.4560  0.0811 -0.0607  11.00000  0.05    0.18
Q18   1   0.0383  0.6185  0.0758  11.00000  0.05    0.18
Q19   1   0.7210  0.2172 -0.1198  11.00000  0.05    0.18
Q20   1   0.4377  0.1414  0.3390  11.00000  0.05    0.18
;
data_global
_journal_date_recd_electronic     2011-11-12
_journal_date_accepted     2011-11-16
_journal_name_full     'Acta Crystallographica, Section E'
_journal_year     2011
_journal_volume     67
_journal_issue     12
_journal_page_first     o3383
_journal_page_last     o3383
_journal_paper_category     QO
_journal_coeditor_code     XU5389
_publ_contact_author_name     'Shao-Gang Hou'
_publ_contact_author_address
;
Department of Chemical & Environmental Engineering,
Anyang Institute of Technology,
Anyang 455000, People's Republic of China
;
_publ_contact_author_email     ayithou@yahoo.com.cn
_publ_contact_author_fax     '864552045632'
_publ_contact_author_phone     '864552045632'
_publ_section_title
;
<i>N</i>-(2-Hydroxybenzyl)adamantan-1-aminium 4-methylbenzenesulfonate
;
loop_
    _publ_author_name
    _publ_author_address
    'Shao-Gang Hou'
;
Department of Chemical & Environmental Engineering,
Anyang Institute of Technology,
Anyang 455000,
People's Republic of China
;
