# Supplementary material for: N-(2-Hy­droxy­benz­yl)adamantan-1-aminium 4-methyl­benzene­sulfonate
Source: Acta Crystallogr Sect E Struct Rep Online. 2011 Nov 19;67(Pt 12):o3383. doi: 10.1107/S1600536811048860 (PMC3239026; doi:10.1107/S1600536811048860)
Supplement: Supplementary file 2 [file e-67-o3383-Isup2.hkl]

# 
# h,k,l, Fc-squared, Fo-squared, sigma(Fo-squared) and status flag 
# 
data_I
_shelx_title ' 1 in P-1                        P-1' 
_shelx_refln_list_code          4 
_shelx_F_calc_maximum      111.01 
_exptl_crystal_F_000       459.94 
_reflns_d_resolution_high  0.7700 
 
loop_ 
 _symmetry_equiv_pos_as_xyz 
 'x, y, z' 
 '-x, -y, -z' 
 
_cell_length_a    10.1590 
_cell_length_b    10.4130 
_cell_length_c    11.2700 
_cell_angle_alpha  79.030 
_cell_angle_beta   69.060 
_cell_angle_gamma  78.490 
 
_shelx_F_squared_multiplier     1.000 
 
loop_ 
 _refln_index_h 
 _refln_index_k 
 _refln_index_l 
 _refln_F_squared_calc 
 _refln_F_squared_meas 
 _refln_F_squared_sigma 
 _refln_observed_status 
   2   0   0      915.46      845.37     15.40 o 
   3   0   0     1363.08     1316.79     42.81 o 
   4   0   0       30.93       33.34      1.46 o 
   5   0   0        2.58       -0.07      1.56 o 
   6   0   0        0.69        5.20      3.50 o 
   7   0   0       23.94       18.62      2.01 o 
   8   0   0      134.15      133.18      6.72 o 
   9   0   0        0.34        2.67      1.49 o 
  10   0   0       97.65       91.88      8.95 o 
  11   0   0        5.54       14.09      5.78 o 
  12   0   0        0.02       -3.53      4.06 o 
 -12   1   0        0.85       -0.35      2.85 o 
 -11   1   0       45.27       47.50     10.37 o 
 -10   1   0       49.12       42.76      6.24 o 
  -9   1   0       89.26       99.44      8.50 o 
  -8   1   0      104.95      102.43      8.65 o 
  -7   1   0      261.00      226.50     16.53 o 
  -6   1   0      382.49      360.93     13.26 o 
  -5   1   0        9.43       11.53      3.82 o 
  -4   1   0       82.33       66.78      1.99 o 
  -3   1   0       87.63       90.88      2.78 o 
  -2   1   0      317.89      322.96      9.18 o 
  -1   1   0      189.68      209.50      5.05 o 
   2   1   0        9.70        9.62      0.63 o 
   3   1   0      317.45      261.60      6.67 o 
   4   1   0      128.85      128.87      3.76 o 
   5   1   0      206.27      265.69     19.77 o 
   6   1   0       28.12       24.26      1.97 o 
   7   1   0       27.68       21.05      2.28 o 
   8   1   0      178.71      192.43      9.15 o 
   9   1   0      123.27      122.11      6.87 o 
  10   1   0        1.90        5.40      2.33 o 
  11   1   0      204.10      211.44     30.51 o 
  12   1   0       18.70       38.98     10.76 o 
 -11   2   0       34.33       26.71      5.60 o 
 -10   2   0       44.93       56.49      8.19 o 
  -9   2   0       90.93       91.34      8.69 o 
  -8   2   0      109.07       97.09      7.49 o 
  -7   2   0      111.44       99.15     12.92 o 
  -6   2   0      308.40      269.92     25.35 o 
  -5   2   0      119.29       95.54      7.28 o 
  -4   2   0        8.50        7.53      0.68 o 
  -3   2   0     2701.66     2628.94     54.15 o 
  -2   2   0       63.79       61.17      2.01 o 
  -1   2   0      843.27      854.29     34.00 o 
   0   2   0    11485.82    11313.28    200.37 o 
   1   2   0     3607.26     3696.13     63.25 o 
   2   2   0     4438.19     4749.69    134.57 o 
   3   2   0      424.66      393.79     44.30 o 
   4   2   0       41.12       54.09      2.09 o 
   5   2   0      165.56      180.04      6.33 o 
   6   2   0       65.47       79.67      3.62 o 
   7   2   0       20.59       24.23      2.65 o 
   8   2   0       36.57       32.37      3.17 o 
   9   2   0       88.93       83.94      5.74 o 
  10   2   0       70.51       70.61      5.57 o 
  11   2   0       42.55       46.12      9.44 o 
  12   2   0       24.13       36.87     11.08 o 
 -11   3   0       11.47        9.41      4.70 o 
 -10   3   0       30.15       30.32      5.24 o 
  -9   3   0      121.53      128.66     10.32 o 
  -8   3   0       23.00       28.91      4.23 o 
  -7   3   0       13.77       14.58      3.12 o 
  -6   3   0      440.66      417.54     14.50 o 
  -5   3   0      822.47      848.79     21.36 o 
  -4   3   0      851.75      979.19     25.58 o 
  -3   3   0      192.98      234.80      8.79 o 
  -2   3   0     1456.97     1602.33     36.11 o 
  -1   3   0       47.95       53.33      1.57 o 
   0   3   0    10321.35    10217.34    257.67 o 
   1   3   0     2551.64     2917.85     79.59 o 
   2   3   0       30.98       30.95      1.10 o 
   3   3   0      262.45      259.59      9.38 o 
   4   3   0      484.48      473.60     21.20 o 
   5   3   0       71.69       56.13      2.61 o 
   6   3   0       58.15       82.40      7.62 o 
   7   3   0        1.00        0.26      1.29 o 
   8   3   0      146.96      165.65     12.34 o 
   9   3   0        1.13       -1.94      1.94 o 
  10   3   0      121.71      140.46     10.46 o 
  11   3   0        9.63        7.04      3.39 o 
  12   3   0        5.39        0.22      4.71 o 
 -11   4   0       17.45       18.44      5.77 o 
 -10   4   0       25.42       33.23      8.17 o 
  -9   4   0       78.93       83.53      8.84 o 
  -8   4   0      158.93      147.16     11.53 o 
  -7   4   0      176.81      170.41     11.21 o 
  -6   4   0      328.27      318.67     17.02 o 
  -5   4   0       26.27       29.44      3.59 o 
  -4   4   0      294.39      251.43     13.07 o 
  -3   4   0      122.40      108.60      3.13 o 
  -2   4   0       46.43       56.31      1.87 o 
  -1   4   0      160.07      203.16      7.16 o 
   0   4   0      268.76      263.14      6.47 o 
   1   4   0       83.31      108.45      3.05 o 
   2   4   0     1562.18     1678.51     40.31 o 
   3   4   0       12.30       17.48      1.55 o 
   4   4   0       94.76       98.82      5.52 o 
   5   4   0     1491.43     1514.26    110.99 o 
   6   4   0      138.90      157.04      7.82 o 
   7   4   0       32.22       41.55      3.48 o 
   8   4   0       37.97       39.04      3.46 o 
   9   4   0        0.03       -0.60      1.84 o 
  10   4   0       12.43       15.26      3.08 o 
  11   4   0       42.08       64.24     10.33 o 
 -10   5   0       19.17       19.13      4.84 o 
  -9   5   0       30.93       25.16      5.77 o 
  -8   5   0        2.23       -1.28      5.29 o 
  -7   5   0        0.13        1.35      2.26 o 
  -6   5   0      160.09      141.81     10.41 o 
  -5   5   0      265.29      275.78     15.66 o 
  -4   5   0       23.42       38.77      4.19 o 
  -3   5   0        1.11        0.11      0.63 o 
  -2   5   0      421.63      474.40     13.09 o 
  -1   5   0        3.27       10.00      3.76 o 
   0   5   0        3.72        4.78      1.02 o 
   1   5   0      246.92      266.52      7.57 o 
   2   5   0     1994.94     2036.67     56.34 o 
   3   5   0      118.32      112.92      3.53 o 
   4   5   0        2.26        0.95      1.68 o 
   5   5   0      256.92      244.76     11.23 o 
   6   5   0      360.63      395.07     19.39 o 
   7   5   0       89.74      100.86      5.45 o 
   8   5   0        3.18        6.77      2.31 o 
   9   5   0       48.44       51.83      4.50 o 
  10   5   0       49.84       59.79      7.40 o 
  11   5   0        0.96       -1.38      2.64 o 
 -10   6   0       22.69       32.90      7.77 o 
  -9   6   0       88.38      100.82     14.19 o 
  -8   6   0        5.95       14.19      6.77 o 
  -7   6   0       29.49       29.53      8.68 o 
  -6   6   0      402.38      424.86     26.82 o 
  -5   6   0      793.57      797.50     43.19 o 
  -4   6   0       10.60       17.72      5.35 o 
  -3   6   0       26.71       25.62      4.14 o 
  -2   6   0        0.03        0.92      1.92 o 
  -1   6   0       19.51       30.60      2.75 o 
   0   6   0       15.40       10.97      1.47 o 
   1   6   0       44.02       50.91      2.60 o 
   2   6   0        7.09        6.56      1.46 o 
   3   6   0       84.43       76.99      3.15 o 
   4   6   0      342.59      337.87     10.42 o 
   5   6   0        5.07        4.71      3.12 o 
   6   6   0      369.06      361.85     18.25 o 
   7   6   0      114.51      109.13      8.48 o 
   8   6   0       98.60       97.45      5.56 o 
   9   6   0       25.96       23.25      3.79 o 
  10   6   0       34.28       39.04      4.24 o 
  11   6   0        1.03       -1.16      4.71 o 
  -9   7   0       73.97       80.19     11.26 o 
  -8   7   0        1.03        2.23      6.21 o 
  -7   7   0       55.55       64.21      7.74 o 
  -6   7   0        8.62        9.12      3.33 o 
  -5   7   0       13.32       17.83      3.92 o 
  -4   7   0       93.26       98.01      8.36 o 
  -3   7   0        7.10       10.30      1.64 o 
  -2   7   0        5.26        5.18      1.81 o 
  -1   7   0        1.54        6.08      3.48 o 
   0   7   0      125.49      131.85      5.42 o 
   1   7   0       19.20       21.47      2.09 o 
   2   7   0      227.25      246.15      8.93 o 
   3   7   0      596.17      629.84     20.47 o 
   4   7   0      531.15      518.70     17.49 o 
   5   7   0      122.98      114.41      5.03 o 
   6   7   0      995.69     1033.17     39.54 o 
   7   7   0       39.20       45.61      3.52 o 
   8   7   0        2.52        1.73      1.74 o 
   9   7   0        2.35        2.44      2.66 o 
  10   7   0        3.18        7.67      3.99 o 
  11   7   0        1.26       -6.52      6.52 o 
  -8   8   0       38.55       41.89      8.14 o 
  -7   8   0        9.39        4.00      3.91 o 
  -6   8   0        6.15        8.48      3.54 o 
  -5   8   0       51.50       49.06      6.90 o 
  -4   8   0       45.43       45.78      6.08 o 
  -3   8   0      142.89      121.29     16.94 o 
  -2   8   0       35.87       41.36      3.07 o 
  -1   8   0       28.41       27.64      3.73 o 
   0   8   0      109.90      114.68      5.76 o 
   1   8   0        0.04       -0.52      2.12 o 
   2   8   0      419.02      415.28     16.09 o 
   3   8   0      109.74      105.18      5.09 o 
   4   8   0       33.87       31.18      2.42 o 
   5   8   0      107.02      101.38      4.81 o 
   6   8   0       64.98       54.38      3.56 o 
   7   8   0      189.40      171.08     12.90 o 
   8   8   0       35.14       32.15      4.97 o 
   9   8   0       13.82       11.24      3.79 o 
  10   8   0       39.38       53.03     12.27 o 
  -7   9   0        2.93        2.76      3.53 o 
  -6   9   0        0.02       -0.91      3.51 o 
  -5   9   0      109.75      120.23     11.11 o 
  -4   9   0        8.89       17.29     11.07 o 
  -3   9   0       39.74       39.58      5.41 o 
  -2   9   0      184.08      165.84     15.42 o 
  -1   9   0      209.94      198.06     11.10 o 
   0   9   0      147.05      144.50      7.32 o 
   1   9   0       29.13       35.00      5.53 o 
   2   9   0      152.88      156.92      7.55 o 
   3   9   0      411.77      396.26     15.77 o 
   4   9   0      321.67      284.99     11.35 o 
   5   9   0        8.78       10.71      3.39 o 
   6   9   0       37.70       32.86      4.74 o 
   7   9   0       93.61       91.48     11.68 o 
   8   9   0       58.42       53.20      6.45 o 
   9   9   0       15.34        9.73      5.32 o 
  10   9   0       14.28        5.79      5.60 o 
  -6  10   0       15.05        7.95      4.46 o 
  -5  10   0        4.05        7.60      4.83 o 
  -4  10   0        1.85        2.17      3.51 o 
  -3  10   0       85.38       89.17     13.06 o 
  -2  10   0        0.40       -2.80      3.70 o 
  -1  10   0       41.45       45.79      4.12 o 
   0  10   0      134.80      133.14      8.68 o 
   1  10   0      120.07      110.05      7.90 o 
   2  10   0       54.64       50.72      4.14 o 
   3  10   0       77.81       74.37      7.27 o 
   4  10   0       75.33       63.61      7.01 o 
   5  10   0        1.27       -1.41      3.26 o 
   6  10   0       24.11       32.32      5.01 o 
   7  10   0       62.50       62.89      8.09 o 
   8  10   0       21.45       22.05      9.45 o 
   9  10   0       30.07       26.78      8.42 o 
  -5  11   0       68.23       43.87      8.15 o 
  -4  11   0       43.83       44.43      7.61 o 
  -3  11   0      189.52      182.59     15.28 o 
  -2  11   0       70.04       70.30     10.49 o 
  -1  11   0        0.84        3.02      1.84 o 
   0  11   0      106.60      107.59      7.17 o 
   1  11   0       37.75       39.95     18.45 o 
   2  11   0      132.46      105.57     10.74 o 
   3  11   0        2.71       12.35      8.85 o 
   4  11   0       30.89       21.30      4.47 o 
   5  11   0        0.84        3.41      2.98 o 
   6  11   0        3.13        4.29      3.43 o 
   7  11   0        1.35        0.35      3.09 o 
   8  11   0        6.80       -2.65      5.68 o 
  -3  12   0        0.81        0.02      5.06 o 
  -2  12   0       33.71       27.59     10.16 o 
  -1  12   0       20.03       25.98      9.36 o 
   0  12   0       22.17       40.92     11.00 o 
   1  12   0       26.23       25.18     10.56 o 
   2  12   0        2.72        0.61      4.07 o 
   3  12   0       14.49       18.31      9.64 o 
   4  12   0        7.98       12.91      7.38 o 
   5  12   0        9.87       10.55      4.68 o 
   6  12   0       33.17       25.81      6.43 o 
   0  13   0       73.27       93.89     16.27 o 
   1  13   0        5.92        3.81      6.39 o 
   2  13   0        8.63        1.44      3.48 o 
   3  13   0        1.61        0.58      3.42 o 
   4  13   0        6.16        2.64      3.61 o 
  -2 -13   1        7.71       12.46      8.31 o 
  -1 -13   1        1.24        4.56      6.63 o 
  -6 -12   1       32.61       36.70     10.42 o 
  -5 -12   1        0.06        1.94      3.64 o 
  -4 -12   1        1.07       -0.78      3.45 o 
  -3 -12   1       17.35       12.20      4.69 o 
  -2 -12   1       20.78       22.60      5.12 o 
  -1 -12   1       33.52       36.05      8.93 o 
   0 -12   1        0.03       -4.30      4.30 o 
   1 -12   1       52.30       71.95     15.22 o 
   2 -12   1        3.97       27.31      8.20 o 
   3 -12   1       74.10       63.28     12.74 o 
  -7 -11   1        0.03       -1.03      4.54 o 
  -6 -11   1        0.07       -3.34      3.34 o 
  -5 -11   1       19.01       20.22      5.11 o 
  -4 -11   1       85.16       79.27      9.34 o 
  -3 -11   1        0.46        1.36      2.98 o 
  -2 -11   1        2.78       -0.54      5.43 o 
  -1 -11   1       32.13       31.11      5.64 o 
   0 -11   1       86.72       91.03     19.32 o 
   1 -11   1       50.88       44.50      6.81 o 
   2 -11   1       50.93       56.60      6.75 o 
   3 -11   1       32.25       34.77      5.72 o 
   4 -11   1        4.89       15.03      9.53 o 
   5 -11   1       79.23       87.03     11.21 o 
  -8 -10   1       32.21       43.13      7.48 o 
  -7 -10   1       26.88       32.63      6.04 o 
  -6 -10   1        5.83        9.22      4.84 o 
  -5 -10   1       58.92       56.90      7.39 o 
  -4 -10   1       36.69       25.37      5.14 o 
  -3 -10   1      264.97      218.54     15.97 o 
  -2 -10   1       21.72       16.28      3.81 o 
  -1 -10   1        1.46        1.37      4.34 o 
   0 -10   1      107.43       94.14      5.90 o 
   1 -10   1       62.66       59.48      4.30 o 
   2 -10   1       60.20       48.93      4.33 o 
   3 -10   1       43.80       49.93      6.45 o 
   4 -10   1        0.54        7.05      3.68 o 
   5 -10   1       39.10       39.08      6.25 o 
   6 -10   1       11.03        8.76      4.31 o 
  -9  -9   1        4.88        2.69      3.45 o 
  -8  -9   1        0.40        9.34      3.96 o 
  -7  -9   1       27.32       44.09      6.38 o 
  -6  -9   1      275.18      247.24     17.36 o 
  -5  -9   1       10.55       16.50      4.89 o 
  -4  -9   1       48.32       47.55      5.99 o 
  -3  -9   1      225.02      202.09     13.98 o 
  -2  -9   1      152.45      138.85     15.20 o 
  -1  -9   1       23.19       31.25      2.66 o 
   0  -9   1       27.75       25.93      2.59 o 
   1  -9   1      225.81      223.49     10.11 o 
   2  -9   1        2.40        2.62      1.55 o 
   3  -9   1       37.45       33.28      4.92 o 
   4  -9   1        1.84        2.95      2.72 o 
   5  -9   1        7.08        9.33      3.84 o 
   6  -9   1        1.64        0.88      5.55 o 
   7  -9   1        4.81       -2.93      3.43 o 
 -10  -8   1        5.03        7.07      3.90 o 
  -9  -8   1        8.80        7.30      3.60 o 
  -8  -8   1       41.74       43.75      6.55 o 
  -7  -8   1       49.73       55.37      7.32 o 
  -6  -8   1        5.39        4.65      3.05 o 
  -5  -8   1      406.15      377.48     22.79 o 
  -4  -8   1       57.59       56.94      6.17 o 
  -3  -8   1       39.75       35.56      2.87 o 
  -2  -8   1       22.39       14.68      3.65 o 
  -1  -8   1        0.01        0.09      1.25 o 
   0  -8   1       87.66       94.93      5.05 o 
   1  -8   1       59.41       64.30      3.84 o 
   2  -8   1      141.99      131.57     14.38 o 
   3  -8   1       91.99       88.72      9.19 o 
   4  -8   1        5.24       -0.94      4.80 o 
   5  -8   1      186.39      179.43     13.67 o 
   6  -8   1        2.80       -3.36      3.36 o 
   7  -8   1        1.31        4.97      4.50 o 
   8  -8   1       66.03       71.07     10.46 o 
 -10  -7   1       15.22       21.40      5.41 o 
  -9  -7   1        0.13       -1.73      3.49 o 
  -8  -7   1       12.35       19.30      6.87 o 
  -7  -7   1        0.04        0.82      2.20 o 
  -6  -7   1      226.81      227.73     14.72 o 
  -5  -7   1      395.95      392.49     14.46 o 
  -4  -7   1      554.81      528.27     16.95 o 
  -3  -7   1      187.72      181.21      6.34 o 
  -2  -7   1      464.10      448.47     22.28 o 
  -1  -7   1        0.93        4.85      1.38 o 
   0  -7   1       80.51       74.81      4.33 o 
   1  -7   1       23.64       25.78      2.21 o 
   2  -7   1        7.59        7.91      1.52 o 
   3  -7   1      166.49      152.86      8.55 o 
   4  -7   1       22.18       27.51      6.53 o 
   5  -7   1       40.10       34.46      5.25 o 
   6  -7   1      116.13       93.71      8.94 o 
   7  -7   1       14.53       19.33      5.06 o 
   8  -7   1        0.10       -1.12      3.40 o 
   9  -7   1        3.44        4.13      4.19 o 
 -11  -6   1       30.37       28.73      7.71 o 
 -10  -6   1       20.08       16.20      4.64 o 
  -9  -6   1        0.62       -2.80      2.88 o 
  -8  -6   1       41.05       40.59      3.55 o 
  -7  -6   1        3.14        4.12      2.01 o 
  -6  -6   1       97.17      109.91      5.51 o 
  -5  -6   1       21.46       19.55      1.99 o 
  -4  -6   1      565.01      561.39     17.49 o 
  -3  -6   1      941.64      962.83     27.85 o 
  -2  -6   1      821.51      885.24     35.02 o 
  -1  -6   1       26.64       20.62      2.04 o 
   0  -6   1        5.68        5.82      2.30 o 
   1  -6   1        0.08        2.44      4.62 o 
   2  -6   1       43.34       42.56      3.43 o 
   3  -6   1        5.36        3.17      1.72 o 
   4  -6   1       86.80       72.33      9.23 o 
   5  -6   1      123.39      112.40      8.78 o 
   6  -6   1      177.99      203.92     26.42 o 
   7  -6   1       91.55       98.28      8.87 o 
   8  -6   1       51.40       58.22      7.79 o 
   9  -6   1        1.38        1.78      3.29 o 
  10  -6   1        0.04       -1.14      8.80 o 
 -11  -5   1        0.70        3.11      3.19 o 
 -10  -5   1      134.37      148.63     10.28 o 
  -9  -5   1        4.01        7.63      3.51 o 
  -8  -5   1       37.03       45.77      4.12 o 
  -7  -5   1       46.39       47.62      9.10 o 
  -6  -5   1       25.34       29.32      2.37 o 
  -5  -5   1      532.19      574.91     35.23 o 
  -4  -5   1      150.18      166.41      8.99 o 
  -3  -5   1      134.16      120.47      3.52 o 
  -2  -5   1       18.65       19.04      1.18 o 
  -1  -5   1     2145.83     2412.63     68.17 o 
   0  -5   1      873.90      924.54     24.28 o 
   1  -5   1      420.49      480.68     18.03 o 
   2  -5   1      156.32      169.13      7.43 o 
   3  -5   1      443.68      498.29     17.76 o 
   4  -5   1       53.00       57.11      4.84 o 
   5  -5   1      297.26      263.33     16.05 o 
   6  -5   1       15.48       15.90      3.55 o 
   7  -5   1      198.62      227.02     15.97 o 
   8  -5   1       24.11       26.41      4.72 o 
   9  -5   1       66.45       61.66      8.49 o 
  10  -5   1        0.64       -2.89      3.51 o 
 -11  -4   1       47.66       45.32      6.03 o 
 -10  -4   1        0.35        0.10      2.06 o 
  -9  -4   1       38.66       51.87      4.83 o 
  -8  -4   1       47.13       51.34      4.10 o 
  -7  -4   1       39.52       41.59      3.44 o 
  -6  -4   1      221.12      241.75     18.34 o 
  -5  -4   1      252.29      284.04     13.34 o 
  -4  -4   1      686.97      852.13     53.96 o 
  -3  -4   1      965.01     1053.19     26.22 o 
  -2  -4   1       44.89       39.34      1.34 o 
  -1  -4   1      189.04      161.00      3.73 o 
   0  -4   1       19.87       18.27      1.72 o 
   1  -4   1      193.12      210.35      5.45 o 
   2  -4   1     1432.78     1673.37     59.76 o 
   3  -4   1     2461.90     2582.51     73.51 o 
   4  -4   1      272.85      301.04     13.71 o 
   5  -4   1       22.50       22.32      1.66 o 
   6  -4   1      474.38      468.72     21.22 o 
   7  -4   1        0.15        3.01      3.83 o 
   8  -4   1      190.10      184.75     12.58 o 
   9  -4   1       19.65       19.53      7.51 o 
  10  -4   1        7.89       12.03      4.53 o 
  11  -4   1       10.27       10.57      4.32 o 
 -11  -3   1       78.11       86.37      8.71 o 
 -10  -3   1      114.28      121.57     11.49 o 
  -9  -3   1        9.03       10.98      3.30 o 
  -8  -3   1      249.25      272.10     14.92 o 
  -7  -3   1        1.48        8.85      3.54 o 
  -6  -3   1       15.35       17.48      1.92 o 
  -5  -3   1        1.17        1.90      1.55 o 
  -4  -3   1      186.81      175.52     14.15 o 
  -3  -3   1      726.38      677.57     15.26 o 
  -2  -3   1      274.15      266.29      5.03 o 
  -1  -3   1     3426.21     3671.35     73.07 o 
   0  -3   1      595.25      529.24     13.54 o 
   1  -3   1       48.34       34.38      3.65 o 
   2  -3   1      859.95      886.87     28.33 o 
   3  -3   1      228.04      240.15      6.11 o 
   4  -3   1       12.89        9.21      0.89 o 
   5  -3   1       35.05       38.71      1.81 o 
   6  -3   1      743.72      776.46     25.96 o 
   7  -3   1      224.39      212.97      9.35 o 
   8  -3   1        1.01       -2.67      2.67 o 
   9  -3   1        6.97        7.11      3.14 o 
  10  -3   1       24.05       28.16      5.12 o 
  11  -3   1       19.31       19.21      5.28 o 
 -11  -2   1       23.59       25.92      5.61 o 
 -10  -2   1      120.43      133.50      8.89 o 
  -9  -2   1        2.11        1.61      2.52 o 
  -8  -2   1        2.42        3.48      2.10 o 
  -7  -2   1        4.27        7.57      1.96 o 
  -6  -2   1        0.01        2.46      3.14 o 
  -5  -2   1      101.00      130.73      4.64 o 
  -4  -2   1      100.14      107.03      4.97 o 
  -3  -2   1       97.08       89.75      3.99 o 
  -2  -2   1      808.11      842.89     15.54 o 
  -1  -2   1     2637.74     2605.82     36.63 o 
   0  -2   1    12323.66    12971.01    206.37 o 
   1  -2   1      160.33      172.02      6.36 o 
   2  -2   1     1182.53     1224.95     25.19 o 
   3  -2   1     4995.46     5356.08    138.15 o 
   4  -2   1      102.34      114.92      8.38 o 
   5  -2   1      249.65      236.16     14.59 o 
   6  -2   1       61.50       53.97      2.55 o 
   7  -2   1       90.84       88.57      5.70 o 
   8  -2   1      125.57      109.77      6.51 o 
   9  -2   1        6.56        2.40      2.65 o 
  10  -2   1        0.44        1.38      2.83 o 
  11  -2   1        0.90        4.30      3.63 o 
  12  -2   1        3.46       -6.16      6.16 o 
 -11  -1   1       96.73      101.30     16.04 o 
 -10  -1   1        1.19       -1.85      2.11 o 
  -9  -1   1       72.13       84.01      5.73 o 
  -8  -1   1      134.89      140.33      8.15 o 
  -7  -1   1      149.81      137.52      6.32 o 
  -6  -1   1        0.06       -0.51      1.12 o 
  -5  -1   1       46.19       58.68      3.03 o 
  -4  -1   1       97.05      111.29      3.41 o 
  -3  -1   1      193.95      182.78      4.31 o 
  -2  -1   1     1803.86     1947.95     84.15 o 
  -1  -1   1     7500.02     7453.47     97.43 o 
   1  -1   1     1168.59     1006.17     16.63 o 
   2  -1   1     1580.25     1496.12     39.34 o 
   3  -1   1      477.81      432.39     20.33 o 
   4  -1   1      894.48     1032.42     28.14 o 
   5  -1   1       19.50       18.24      2.49 o 
   6  -1   1      385.45      380.64     11.36 o 
   7  -1   1      123.73      107.31      5.81 o 
   8  -1   1      162.37      142.32      9.34 o 
   9  -1   1       48.62       45.42      5.55 o 
  10  -1   1       24.93       26.32      6.84 o 
  11  -1   1       38.18       41.71      6.57 o 
  12  -1   1        1.23       -1.18      4.24 o 
 -11   0   1        4.85       11.28      6.61 o 
 -10   0   1        5.96       18.69      8.54 o 
  -9   0   1       61.15       54.22      4.06 o 
  -8   0   1      213.44      215.03     17.26 o 
  -7   0   1       56.58       48.30      3.16 o 
  -6   0   1       15.27       13.95      1.54 o 
  -5   0   1       83.55       93.35      3.28 o 
  -4   0   1      293.04      324.00     11.56 o 
  -3   0   1      720.72      700.09     43.87 o 
  -2   0   1        0.47        2.76      1.06 o 
  -1   0   1      489.66      448.77     14.99 o 
   2   0   1     7584.35     6761.43    157.91 o 
   3   0   1      113.97      132.08      5.63 o 
   4   0   1      247.15      259.19      6.12 o 
   5   0   1      273.57      282.26     11.30 o 
   6   0   1      230.94      245.35      7.73 o 
   7   0   1       23.97       22.88      3.53 o 
   8   0   1      235.63      217.23      8.83 o 
   9   0   1       48.84       46.33      3.42 o 
  10   0   1       87.77       88.75      5.85 o 
  11   0   1        7.87        9.91      7.30 o 
  12   0   1       21.46       21.85      8.46 o 
 -11   1   1        9.12        9.76      4.03 o 
 -10   1   1       28.68       32.50      5.06 o 
  -9   1   1       69.88       68.82      6.63 o 
  -8   1   1       10.16       10.60      1.62 o 
  -7   1   1        3.03        6.14      2.69 o 
  -6   1   1      563.04      557.52     17.04 o 
  -5   1   1      286.39      259.81      7.43 o 
  -4   1   1       11.05       16.34      1.06 o 
  -3   1   1      157.31      142.95      3.23 o 
  -2   1   1      403.15      435.13      7.22 o 
  -1   1   1     1128.76     1138.73     16.48 o 
   2   1   1    11216.78    10545.71    157.58 o 
   3   1   1     1606.13     1542.77     30.47 o 
   4   1   1      701.98      845.25     58.26 o 
   5   1   1       43.36       41.66      1.86 o 
   6   1   1        5.41       12.65      1.38 o 
   7   1   1       87.16      102.16      4.57 o 
   8   1   1      177.81      179.60      9.74 o 
   9   1   1       14.82       14.73      2.53 o 
  10   1   1      111.51      113.10      7.20 o 
  11   1   1       46.02       40.61      4.36 o 
  12   1   1        9.35       21.46      8.24 o 
 -11   2   1       46.91       39.76      7.24 o 
 -10   2   1       49.69       45.16      6.76 o 
  -9   2   1       12.10        9.28      3.63 o 
  -8   2   1       62.81       45.17      4.90 o 
  -7   2   1      317.73      295.33     16.14 o 
  -6   2   1      423.74      382.86     24.08 o 
  -5   2   1       37.69       37.29      3.20 o 
  -4   2   1      795.80      746.61     16.18 o 
  -3   2   1      266.87      224.66      6.10 o 
  -2   2   1     1948.28     2032.66     60.73 o 
  -1   2   1     1526.35     1457.83     32.20 o 
   0   2   1     2422.21     2470.61     37.01 o 
   1   2   1      283.78      300.58      7.36 o 
   2   2   1     4339.12     4591.01     92.96 o 
   3   2   1      836.57      839.14     16.91 o 
   4   2   1      205.21      244.09      5.96 o 
   5   2   1     1014.97     1158.02     41.92 o 
   6   2   1      254.30      308.93     18.60 o 
   7   2   1       47.71       44.25      2.99 o 
   8   2   1        0.44        0.71      1.65 o 
   9   2   1       30.08       31.61      3.36 o 
  10   2   1        0.05        4.23      5.17 o 
  11   2   1       53.54       53.96      7.41 o 
  12   2   1       15.67       20.40      8.24 o 
 -11   3   1        2.42       -0.84      2.96 o 
 -10   3   1        0.86        5.89      3.79 o 
  -9   3   1       26.19       27.48      4.64 o 
  -8   3   1       31.56       33.21      7.87 o 
  -7   3   1      105.15      102.03      8.13 o 
  -6   3   1      123.23      142.62      9.14 o 
  -5   3   1      731.69      712.77     30.99 o 
  -4   3   1        3.09        7.31      1.85 o 
  -3   3   1      831.27      824.63     29.53 o 
  -2   3   1        5.74        6.81      1.37 o 
  -1   3   1     1206.49     1243.95     24.68 o 
   0   3   1     1003.35      996.47     38.95 o 
   1   3   1      213.54      246.50      5.71 o 
   2   3   1     1737.32     1718.53     37.20 o 
   3   3   1      562.54      599.71     13.29 o 
   4   3   1      315.13      349.58     11.76 o 
   5   3   1      546.41      582.74     16.06 o 
   6   3   1      146.65      156.47      5.87 o 
   7   3   1       77.63       94.27      4.95 o 
   8   3   1       26.59       31.21      3.09 o 
   9   3   1      158.21      175.00     16.80 o 
  10   3   1      249.35      252.32     13.38 o 
  11   3   1        1.17        2.91      2.36 o 
  12   3   1       18.14       16.57      7.47 o 
 -10   4   1        0.26        1.46      6.78 o 
  -9   4   1       52.30       51.90      7.09 o 
  -8   4   1       62.19       61.79      7.34 o 
  -7   4   1      559.42      536.59     31.32 o 
  -6   4   1     1430.81     1392.07     72.13 o 
  -5   4   1      305.81      275.34     14.56 o 
  -4   4   1      563.74      532.82     23.71 o 
  -3   4   1        1.72        4.08      1.69 o 
  -2   4   1      787.29      819.22     18.19 o 
  -1   4   1       73.40       77.14      3.93 o 
   0   4   1      149.04      130.03     10.89 o 
   1   4   1      424.64      439.00     10.82 o 
   2   4   1       53.17       56.53      2.07 o 
   3   4   1      136.97      117.84      3.43 o 
   4   4   1      128.57      128.62      4.04 o 
   5   4   1        5.92        9.83      1.28 o 
   6   4   1       91.47       82.51      4.05 o 
   7   4   1       47.89       52.64      3.59 o 
   8   4   1      130.52      139.25      9.73 o 
   9   4   1       73.83       69.78      5.24 o 
  10   4   1       79.81       83.18      6.66 o 
  11   4   1       12.43       13.72      3.42 o 
  12   4   1        7.10        8.68      4.39 o 
 -10   5   1        3.45        4.27      3.67 o 
  -9   5   1        1.22       -1.44      2.87 o 
  -8   5   1       37.31       34.84      5.18 o 
  -7   5   1      104.88       87.76      7.31 o 
  -6   5   1      419.46      386.43     22.67 o 
  -5   5   1       10.82        8.62      3.04 o 
  -4   5   1       69.71       68.69      5.64 o 
  -3   5   1      485.38      436.10     25.82 o 
  -2   5   1       19.81       24.67      1.82 o 
  -1   5   1       82.63       89.90      3.25 o 
   0   5   1       26.41       35.33      2.56 o 
   1   5   1      425.46      582.92     16.32 o 
   2   5   1     1447.80     1647.01     46.73 o 
   3   5   1        9.39       11.01      1.45 o 
   4   5   1        0.82        3.09      1.03 o 
   5   5   1       21.49       22.11      1.87 o 
   6   5   1      983.27      999.53     34.23 o 
   7   5   1      708.24      713.64     26.15 o 
   8   5   1       45.47       47.92      6.38 o 
   9   5   1       44.23       52.58      7.25 o 
  10   5   1        3.95       13.04      2.99 o 
  11   5   1        0.27       -1.51      3.19 o 
  12   5   1       31.92       52.04     12.01 o 
  -9   6   1       83.62       73.78     13.71 o 
  -8   6   1       66.41       68.13      8.57 o 
  -7   6   1       13.57       28.97      5.20 o 
  -6   6   1      321.60      317.33     19.31 o 
  -5   6   1      431.92      437.36     25.57 o 
  -4   6   1      247.64      268.85     15.73 o 
  -3   6   1       80.70       82.59      5.99 o 
  -2   6   1       12.93       15.33      2.08 o 
  -1   6   1       27.85       27.38      4.37 o 
   0   6   1       34.98       28.59      2.14 o 
   1   6   1       56.08       51.99      2.71 o 
   2   6   1       15.51       17.87      1.87 o 
   3   6   1      551.64      599.92     24.47 o 
   4   6   1       42.41       49.48      3.91 o 
   5   6   1      671.68      694.51     29.49 o 
   6   6   1        4.65        9.43      3.04 o 
   7   6   1        0.06        0.77      2.50 o 
   8   6   1       70.43       57.40      8.02 o 
   9   6   1       73.68       60.31      4.49 o 
  10   6   1       41.87       38.80      5.29 o 
  11   6   1        0.08        0.38      4.54 o 
  12   6   1       41.10       41.65     12.42 o 
  -9   7   1       28.98       28.84      6.13 o 
  -8   7   1       11.80       14.87      5.16 o 
  -7   7   1       63.16       64.66      7.27 o 
  -6   7   1       32.36       34.71      5.36 o 
  -5   7   1       30.56       37.05      5.30 o 
  -4   7   1      126.40      131.94     10.54 o 
  -3   7   1        8.84       13.37      4.19 o 
  -2   7   1       30.73       36.67      4.69 o 
  -1   7   1        0.43        4.23      2.23 o 
   0   7   1       24.29       25.36      2.34 o 
   1   7   1        0.19        5.49      5.79 o 
   2   7   1        4.96        9.84      2.80 o 
   3   7   1      187.77      161.32      9.13 o 
   4   7   1      229.85      211.57     10.62 o 
   5   7   1      123.81      116.35      7.68 o 
   6   7   1      493.06      493.75     25.23 o 
   7   7   1      281.24      281.35     12.16 o 
   8   7   1       12.78       18.88      3.57 o 
   9   7   1       19.61       15.36      2.67 o 
  10   7   1        0.11       -1.24      1.97 o 
  11   7   1        1.66       -3.55      4.54 o 
  -8   8   1        0.50       12.25      5.05 o 
  -7   8   1       31.54       34.73      6.88 o 
  -6   8   1       69.52       69.42      9.90 o 
  -5   8   1      124.20      134.78     11.91 o 
  -4   8   1      172.84      181.18     12.92 o 
  -3   8   1      629.87      627.05     34.91 o 
  -2   8   1      128.10      103.34      7.16 o 
  -1   8   1      159.96      149.95      7.07 o 
   0   8   1       39.31       39.29      3.74 o 
   1   8   1       89.40       73.73      4.47 o 
   2   8   1      132.80      142.50      6.62 o 
   3   8   1        7.29        5.90      3.59 o 
   4   8   1       41.22       42.16      4.21 o 
   5   8   1        2.02       -0.85      1.28 o 
   6   8   1       18.11       14.13      3.10 o 
   7   8   1      180.14      183.79     12.17 o 
   8   8   1      129.13      106.12      8.98 o 
   9   8   1       47.41       32.51      4.57 o 
  11   8   1        0.48        1.85      5.57 o 
  -7   9   1        0.10        0.72      3.52 o 
  -6   9   1        3.51        8.07      5.56 o 
  -5   9   1       91.97       92.32      8.85 o 
  -4   9   1       16.53       19.02      4.50 o 
  -3   9   1       16.45       20.06      4.54 o 
  -2   9   1      127.58      120.68      9.55 o 
  -1   9   1       42.70       39.10      6.73 o 
   0   9   1      206.43      213.55     10.22 o 
   1   9   1        9.58       15.39      2.74 o 
   2   9   1      194.22      184.39      9.08 o 
   3   9   1       41.02       47.74      5.21 o 
   4   9   1       20.58       21.56      3.45 o 
   5   9   1       72.13       70.80      5.96 o 
   6   9   1        2.75        1.23      1.55 o 
   7   9   1       40.34       33.76      4.96 o 
   8   9   1       83.12      103.23      9.14 o 
   9   9   1        0.70       -1.52      2.58 o 
  10   9   1        4.77       19.78      7.32 o 
  -6  10   1       32.28       41.30      7.41 o 
  -5  10   1        3.86       10.98     13.02 o 
  -4  10   1        5.20        8.04      3.69 o 
  -3  10   1       35.03       28.75      5.40 o 
  -2  10   1       31.58       27.33      4.93 o 
  -1  10   1       26.96       20.31      6.43 o 
   0  10   1       37.56       34.02      3.66 o 
   1  10   1      113.51      119.54      7.38 o 
   2  10   1        2.35       10.37      9.01 o 
   3  10   1      109.97       96.31      9.05 o 
   4  10   1        1.20        8.70      3.50 o 
   5  10   1      157.99      147.37     11.93 o 
   6  10   1       87.20      102.25     11.46 o 
   7  10   1       80.83       72.15      8.95 o 
   8  10   1        5.51        5.14      3.38 o 
   9  10   1       72.47       59.81     11.62 o 
  -5  11   1       20.24       18.92      9.02 o 
  -4  11   1        6.29        4.04      3.98 o 
  -3  11   1      337.13      351.76     27.95 o 
  -2  11   1       24.75       23.06      5.16 o 
  -1  11   1       35.29       37.91      5.97 o 
   0  11   1       83.95       91.67      6.21 o 
   1  11   1        4.70        7.28      3.07 o 
   2  11   1       98.08       90.48      6.77 o 
   3  11   1       13.04       16.61      4.26 o 
   4  11   1       53.30       44.00      6.64 o 
   5  11   1        3.29       11.66      6.24 o 
   6  11   1        1.66        2.47      6.80 o 
   7  11   1       30.03       27.03      5.31 o 
   8  11   1        2.24        1.05      4.97 o 
  -3  12   1       62.23       63.99     14.15 o 
  -2  12   1       67.47       64.86      8.79 o 
  -1  12   1        0.03        4.54      4.57 o 
   0  12   1      130.57      157.12     14.66 o 
   1  12   1        0.07       -2.17      3.10 o 
   2  12   1        7.94       12.37      4.76 o 
   3  12   1       46.32       37.77      7.92 o 
   4  12   1        0.16       -3.56      3.56 o 
   5  12   1       25.19       30.81      6.40 o 
   6  12   1       14.57       12.96     13.13 o 
   7  12   1        0.88        4.61      6.28 o 
  -1  13   1       21.58       30.35     11.00 o 
   0  13   1       10.78        3.96      6.65 o 
   1  13   1        1.49        3.70      6.72 o 
   2  13   1       17.91       15.00      7.96 o 
   3  13   1        7.13        4.16      4.16 o 
   4  13   1       12.83       15.38      8.27 o 
   5  13   1        1.81       -2.27      3.88 o 
  -5 -12   2       82.52       77.52     11.09 o 
  -4 -12   2        0.33        0.40      6.68 o 
  -3 -12   2       13.12       15.54     11.72 o 
  -2 -12   2        7.35        5.97      5.88 o 
  -1 -12   2        6.90        9.57      4.09 o 
   0 -12   2        4.25        1.15      7.23 o 
   1 -12   2       37.33       42.87     12.51 o 
   2 -12   2        0.00       -2.80      5.12 o 
   3 -12   2       65.12       63.02     12.23 o 
  -6 -11   2        0.74       -0.19      7.69 o 
  -5 -11   2       20.37       16.13      5.31 o 
  -4 -11   2       11.63       20.43      4.71 o 
  -3 -11   2       46.94       47.04      8.98 o 
  -2 -11   2       56.21       51.75      6.49 o 
  -1 -11   2       14.05       18.72      5.62 o 
   0 -11   2       42.29       46.62     11.01 o 
   1 -11   2      125.59      107.85     12.48 o 
   2 -11   2        4.17        9.64      5.49 o 
   3 -11   2       10.69        7.30      6.41 o 
   4 -11   2       10.73       13.62      7.71 o 
   5 -11   2        3.85        6.01      6.69 o 
  -8 -10   2       60.75       49.55      8.28 o 
  -7 -10   2        8.91        6.53      4.14 o 
  -6 -10   2        2.38        0.88      3.05 o 
  -5 -10   2       52.00       53.85      7.67 o 
  -4 -10   2        6.43       -1.30      2.99 o 
  -3 -10   2       16.18       19.28      4.86 o 
  -2 -10   2        1.79        9.54      3.82 o 
  -1 -10   2        4.88       11.40      3.64 o 
   0 -10   2      102.81      117.94     13.91 o 
   1 -10   2        0.55        1.74      3.53 o 
   2 -10   2      171.44      153.01      8.95 o 
   3 -10   2       41.71       39.86      5.25 o 
   4 -10   2        5.69        4.44      3.08 o 
   5 -10   2       45.90       41.35      6.74 o 
   6 -10   2       10.69        6.54      4.49 o 
  -9  -9   2        3.86        2.86      3.74 o 
  -8  -9   2       21.38       31.02      6.32 o 
  -7  -9   2        1.54        7.01      3.23 o 
  -6  -9   2       41.63       40.62      6.34 o 
  -5  -9   2       33.36       37.72      8.84 o 
  -4  -9   2       13.82       23.06      4.62 o 
  -3  -9   2       23.80       26.63      7.21 o 
  -2  -9   2      190.23      194.34     14.21 o 
  -1  -9   2      146.64      150.87     10.98 o 
   0  -9   2       19.96       17.17      2.33 o 
   1  -9   2      166.71      153.17      8.80 o 
   2  -9   2       15.76       17.77      2.48 o 
   3  -9   2      227.03      209.74     14.15 o 
   4  -9   2        0.01        5.89      4.48 o 
   5  -9   2        0.07        2.51      7.95 o 
   6  -9   2        3.01       10.53      8.88 o 
   7  -9   2        0.00        2.70      3.81 o 
  -9  -8   2        3.42        3.05      3.45 o 
  -8  -8   2       46.79       45.02      5.63 o 
  -7  -8   2        6.17       10.36      7.47 o 
  -6  -8   2        1.57        2.36      2.82 o 
  -5  -8   2      200.59      173.10     11.50 o 
  -4  -8   2      237.64      222.38     19.18 o 
  -3  -8   2      365.80      353.81     21.66 o 
  -2  -8   2      425.18      410.33     34.24 o 
  -1  -8   2      168.20      159.86      8.56 o 
   0  -8   2      371.11      360.73     13.48 o 
   1  -8   2       27.81       29.67      3.74 o 
   2  -8   2       16.28       17.01      2.13 o 
   3  -8   2       30.39       33.68      2.89 o 
   4  -8   2       66.86       55.87      8.77 o 
   5  -8   2      136.29      122.09     10.11 o 
   6  -8   2        0.18       -1.51      2.90 o 
   7  -8   2        4.29       15.98      4.66 o 
   8  -8   2        7.15       12.26      5.01 o 
 -10  -7   2       61.91       72.65     13.75 o 
  -9  -7   2        4.95       13.45      6.13 o 
  -8  -7   2        3.85        3.06      2.67 o 
  -7  -7   2       12.80        6.54      3.09 o 
  -6  -7   2        0.70        0.72      2.37 o 
  -5  -7   2       63.82       63.97      6.14 o 
  -4  -7   2      454.36      425.10     23.44 o 
  -3  -7   2      283.30      283.80     16.91 o 
  -2  -7   2        0.51        1.10      2.91 o 
  -1  -7   2      196.10      186.63      7.82 o 
   0  -7   2       47.61       56.17      5.86 o 
   1  -7   2        0.70        1.36      1.96 o 
   2  -7   2       66.88       61.87      3.60 o 
   3  -7   2      201.07      200.61     12.01 o 
   4  -7   2        5.95        9.80      3.09 o 
   5  -7   2      197.55      177.55      8.64 o 
   6  -7   2      153.81      163.74     13.47 o 
   7  -7   2       65.53       65.19     16.75 o 
   8  -7   2        2.97        1.73      3.31 o 
   9  -7   2       12.88       24.32     10.37 o 
 -10  -6   2        0.14       -4.32      4.32 o 
  -9  -6   2        3.54        3.81      4.38 o 
  -8  -6   2       55.19       50.91      7.54 o 
  -7  -6   2       51.07       54.19     17.26 o 
  -6  -6   2       64.22       62.86      6.36 o 
  -5  -6   2        0.87        6.78      7.02 o 
  -4  -6   2      244.99      237.30     13.13 o 
  -3  -6   2      790.90      831.64     38.91 o 
  -2  -6   2      748.61      656.59     37.86 o 
  -1  -6   2      756.00      730.01     22.26 o 
   0  -6   2      155.53      151.98      9.27 o 
   1  -6   2      107.02      102.25      4.89 o 
   2  -6   2        3.98        8.84      2.09 o 
   3  -6   2       73.65       67.01      3.55 o 
   4  -6   2       45.62       44.21      4.65 o 
   5  -6   2       54.85       47.35      3.66 o 
   6  -6   2      120.50      145.18     11.51 o 
   7  -6   2       71.32       89.78      8.68 o 
   8  -6   2      153.49      161.46     14.76 o 
   9  -6   2       16.46       15.22      4.72 o 
  10  -6   2        0.96        1.07      3.34 o 
 -11  -5   2        1.01        3.57      4.28 o 
 -10  -5   2      139.07      124.27     13.48 o 
  -9  -5   2        2.61       -2.72      2.85 o 
  -8  -5   2      148.50      146.00      8.20 o 
  -7  -5   2        0.01       -0.06      1.37 o 
  -6  -5   2       19.06       15.31      2.43 o 
  -5  -5   2      153.43      150.68      5.41 o 
  -4  -5   2        2.31        3.27      0.70 o 
  -3  -5   2        2.93        1.10      0.52 o 
  -2  -5   2      681.66      700.69     24.29 o 
  -1  -5   2        0.57        0.32      1.05 o 
   0  -5   2       35.11       37.33      1.66 o 
   1  -5   2      158.77      165.23      5.07 o 
   2  -5   2        3.51        5.15      1.07 o 
   3  -5   2      209.79      183.27     24.10 o 
   4  -5   2       18.88       25.66      1.99 o 
   5  -5   2      401.50      394.48     14.10 o 
   6  -5   2       12.76       10.78      2.61 o 
   7  -5   2       67.24       56.37      5.81 o 
   8  -5   2       14.68       12.98      4.01 o 
   9  -5   2       90.05      101.93     10.65 o 
  10  -5   2        6.30       10.81     13.39 o 
 -11  -4   2        7.27       -1.49      4.15 o 
 -10  -4   2       46.64       48.14      7.43 o 
  -9  -4   2        3.91        9.22      7.28 o 
  -8  -4   2        0.31        2.73      3.10 o 
  -7  -4   2        8.22       19.75      3.62 o 
  -6  -4   2        1.78        0.28      1.29 o 
  -5  -4   2      179.13      169.20      6.38 o 
  -4  -4   2      384.33      432.26     11.94 o 
  -3  -4   2        7.13        6.83      2.05 o 
  -2  -4   2      110.79      132.40      2.43 o 
  -1  -4   2      981.29     1044.55     18.76 o 
   0  -4   2       27.03       23.96      1.08 o 
   1  -4   2      543.12      528.59     12.82 o 
   2  -4   2      121.21      122.67      3.90 o 
   3  -4   2       34.72       27.58      6.00 o 
   4  -4   2      286.65      359.89     11.63 o 
   5  -4   2      370.34      393.00     13.15 o 
   6  -4   2      110.40      114.92      5.03 o 
   7  -4   2       11.94       12.38      5.59 o 
   8  -4   2       20.91       28.40      5.03 o 
   9  -4   2        0.00        1.94      3.10 o 
  10  -4   2       15.00       18.83      4.77 o 
  11  -4   2        5.41       -0.30      3.39 o 
 -11  -3   2       82.70       82.24     13.26 o 
 -10  -3   2        6.67        9.54      2.60 o 
  -9  -3   2        8.27        8.47      2.82 o 
  -8  -3   2      270.58      302.30     14.18 o 
  -7  -3   2      189.24      189.21      8.75 o 
  -6  -3   2       18.23       17.73      2.21 o 
  -5  -3   2       30.41       26.36      2.44 o 
  -4  -3   2       15.23       22.49      1.38 o 
  -3  -3   2        1.89        4.57      0.76 o 
  -2  -3   2     4062.88     4351.46     88.81 o 
  -1  -3   2     2997.29     3052.08    108.34 o 
   0  -3   2      165.12      180.83      4.39 o 
   1  -3   2       90.83      117.65      3.37 o 
   2  -3   2     1237.93     1337.33     41.86 o 
   3  -3   2      613.35      631.00     16.87 o 
   4  -3   2      949.40     1128.73     42.53 o 
   5  -3   2      184.91      218.47      7.32 o 
   6  -3   2      527.81      558.16     18.73 o 
   7  -3   2       38.73       33.04      2.38 o 
   8  -3   2      141.25      152.06      6.85 o 
   9  -3   2       13.41       21.10      5.57 o 
  10  -3   2        2.41        1.96      2.99 o 
  11  -3   2       27.60       27.58      6.11 o 
 -11  -2   2       22.30       31.35      6.22 o 
 -10  -2   2      239.41      242.38     17.15 o 
  -9  -2   2        2.70        4.25      2.23 o 
  -8  -2   2      392.36      441.67     25.57 o 
  -7  -2   2       83.17       85.62      5.11 o 
  -6  -2   2        0.44       -0.78      1.24 o 
  -5  -2   2        9.37       10.00      1.40 o 
  -4  -2   2        9.14        8.77      1.34 o 
  -3  -2   2       79.81      101.14      3.00 o 
  -2  -2   2       94.53      109.49      3.44 o 
  -1  -2   2      105.70       97.82      3.59 o 
   0  -2   2      153.72      135.76      6.53 o 
   1  -2   2      139.08      162.57      3.58 o 
   2  -2   2      130.85      137.58      3.44 o 
   3  -2   2      140.31      187.88      7.66 o 
   4  -2   2      827.43      813.24     20.95 o 
   5  -2   2      339.04      353.13     18.95 o 
   6  -2   2      399.00      449.95     36.22 o 
   7  -2   2      125.03      150.32     17.34 o 
   8  -2   2       93.89      104.60      5.37 o 
   9  -2   2       40.13       44.88      3.79 o 
  10  -2   2        0.43        3.80      4.96 o 
  11  -2   2        0.48        1.44      2.73 o 
  12  -2   2       24.55       19.05      7.94 o 
 -11  -1   2        1.75        2.04      3.44 o 
 -10  -1   2       22.36       26.80      8.42 o 
  -9  -1   2      183.12      196.95     10.37 o 
  -8  -1   2        0.39        2.06      1.91 o 
  -7  -1   2        8.84       10.00      2.19 o 
  -6  -1   2      116.90      130.37      9.19 o 
  -5  -1   2      153.04      162.12      5.81 o 
  -4  -1   2       30.85       41.77      3.01 o 
  -3  -1   2      130.14      135.43     11.90 o 
  -2  -1   2     1045.14      934.59     41.32 o 
  -1  -1   2     1466.93     1436.27     49.64 o 
   0  -1   2      705.33      651.18     17.44 o 
   1  -1   2     5799.38     5546.88    108.42 o 
   2  -1   2     2025.48     1981.64     47.16 o 
   3  -1   2      977.69     1118.81    122.02 o 
   4  -1   2     1037.03     1142.53     44.84 o 
   5  -1   2     1215.88     1200.68     34.51 o 
   6  -1   2       77.92       59.75      6.19 o 
   7  -1   2       10.06        9.39      2.00 o 
   8  -1   2      219.86      216.43     12.46 o 
   9  -1   2      196.75      177.35     11.52 o 
  10  -1   2       37.27       30.98      3.71 o 
  11  -1   2       20.23       28.70      5.55 o 
  12  -1   2        0.08       -1.66      4.99 o 
 -11   0   2      140.01      151.90     16.99 o 
 -10   0   2       22.80       22.24      4.95 o 
  -9   0   2       67.53       62.03      9.03 o 
  -8   0   2      590.92      581.38     23.56 o 
  -7   0   2       93.78       85.50      4.37 o 
  -6   0   2       21.59       25.47      3.08 o 
  -5   0   2       94.26       96.36      3.70 o 
  -4   0   2       85.20       94.61      3.41 o 
  -3   0   2      273.34      274.58      6.97 o 
  -2   0   2     1007.50     1034.58     36.53 o 
  -1   0   2     2138.97     2058.94     47.01 o 
   0   0   2      319.74      320.51     17.14 o 
   1   0   2      699.28      620.50     18.98 o 
   2   0   2    11013.96     9665.09    164.31 o 
   3   0   2     6045.49     6060.63    140.11 o 
   4   0   2     1016.80     1100.51     32.52 o 
   5   0   2        0.00        2.78      3.25 o 
   6   0   2      217.11      193.21      6.09 o 
   7   0   2      166.77      149.38      5.82 o 
   8   0   2        0.36        1.13      1.44 o 
   9   0   2      272.30      268.95     11.53 o 
  10   0   2       41.92       41.54      3.66 o 
  11   0   2       40.62       50.27     11.10 o 
  12   0   2       19.19       18.02      7.55 o 
 -11   1   2       87.63       77.29     10.45 o 
 -10   1   2       31.91       19.28      4.38 o 
  -9   1   2       48.21       58.41      6.57 o 
  -8   1   2       94.07       84.41      6.49 o 
  -7   1   2       64.13       67.07      3.48 o 
  -6   1   2      366.78      342.69     24.06 o 
  -5   1   2      158.85      148.50      4.81 o 
  -4   1   2       20.93       22.48      1.48 o 
  -3   1   2       19.12       20.81      2.24 o 
  -2   1   2       27.21       31.49      1.94 o 
  -1   1   2     3327.08     3218.75     73.07 o 
   0   1   2     6673.13     6242.71    119.53 o 
   1   1   2     1380.84     1353.75     27.32 o 
   2   1   2      260.72      227.10      9.24 o 
   3   1   2    10991.96    10625.80    182.53 o 
   4   1   2       86.75       77.37      2.17 o 
   5   1   2        1.46        2.07      2.17 o 
   6   1   2        0.66        1.13      0.96 o 
   7   1   2        4.07        5.56      1.68 o 
   8   1   2       87.28       92.85      4.90 o 
   9   1   2        4.18        8.59      4.50 o 
  10   1   2      229.59      227.05     12.87 o 
  11   1   2       46.15       42.74      4.37 o 
  12   1   2       26.27       18.88      7.77 o 
 -11   2   2        1.34       -0.29      4.02 o 
 -10   2   2        0.04       -0.75      2.49 o 
  -9   2   2        0.14        0.42      3.26 o 
  -8   2   2        1.93        5.26      4.27 o 
  -7   2   2        1.54       -0.54      2.86 o 
  -6   2   2      853.30      822.28     39.16 o 
  -5   2   2        1.42        0.01      0.54 o 
  -4   2   2      973.45      953.60     44.57 o 
  -3   2   2       17.71       15.41      0.59 o 
  -2   2   2     2704.60     2400.71    159.38 o 
  -1   2   2      573.19      519.73     21.98 o 
   0   2   2      407.29      425.46     10.98 o 
   1   2   2      958.36     1020.12     18.25 o 
   2   2   2      336.33      327.48     12.96 o 
   3   2   2      168.05      146.16      4.27 o 
   4   2   2      427.16      466.56     17.55 o 
   5   2   2      116.33      164.81      5.64 o 
   6   2   2        0.74        3.70      1.05 o 
   7   2   2        0.02        0.87      2.18 o 
   8   2   2      459.49      413.56     78.14 o 
   9   2   2      387.79      374.63     15.80 o 
  10   2   2        1.65        5.18      4.79 o 
  11   2   2       40.83       44.88      5.22 o 
  12   2   2        2.75        1.55      4.00 o 
 -10   3   2        0.04        2.49      3.43 o 
  -9   3   2        0.43        2.86      3.08 o 
  -8   3   2      339.64      321.49     20.96 o 
  -7   3   2        9.73       12.61      3.38 o 
  -6   3   2       77.43       72.95     12.23 o 
  -5   3   2       56.39       60.35      5.04 o 
  -4   3   2       83.92       90.08      5.26 o 
  -3   3   2     1538.08     1578.61     59.78 o 
  -2   3   2     2396.45     2498.45     89.87 o 
  -1   3   2      292.35      270.05      5.59 o 
   0   3   2      471.30      444.76     17.54 o 
   1   3   2       96.76       84.99      2.53 o 
   2   3   2     1914.94     1886.14     58.07 o 
   3   3   2     2056.65     2283.95     51.40 o 
   4   3   2     1594.82     1789.11     43.75 o 
   5   3   2      107.38      101.61      5.07 o 
   6   3   2        0.08        4.70      3.53 o 
   7   3   2      322.31      354.22     15.43 o 
   8   3   2      159.31      176.18     10.52 o 
   9   3   2      242.83      218.63     30.87 o 
  10   3   2       35.90       38.98      3.93 o 
  11   3   2        7.77       -0.18      2.66 o 
  12   3   2       18.00       19.23      4.96 o 
 -10   4   2        3.48        6.63      4.13 o 
  -9   4   2       17.46       28.00      5.05 o 
  -8   4   2       78.74       72.74      9.01 o 
  -7   4   2       79.13       64.92      6.81 o 
  -6   4   2      424.48      389.69     21.26 o 
  -5   4   2      113.71      107.13      7.03 o 
  -4   4   2      136.14      144.34      7.48 o 
  -3   4   2        7.68       13.41      2.31 o 
  -2   4   2      143.98      150.08     10.63 o 
  -1   4   2      182.77      194.65      5.40 o 
   0   4   2      744.66      771.93     18.68 o 
   1   4   2        1.12        5.28      1.32 o 
   2   4   2      123.10      137.59      4.00 o 
   3   4   2     1986.14     2002.66     51.65 o 
   4   4   2       57.27       58.20      2.13 o 
   5   4   2      443.89      445.53     12.37 o 
   6   4   2      262.63      252.75     14.19 o 
   7   4   2        5.05       10.01      1.64 o 
   8   4   2      148.93      148.76      8.15 o 
   9   4   2       56.73       63.28      6.42 o 
  10   4   2        0.28        1.34      3.27 o 
  11   4   2        4.98        7.93      3.72 o 
  12   4   2       31.68       34.52      6.58 o 
 -10   5   2        0.32        3.38      3.71 o 
  -9   5   2        8.60       20.48      5.64 o 
  -8   5   2       16.46       11.98      3.56 o 
  -7   5   2        0.11       -0.36      4.34 o 
  -6   5   2      453.02      433.76     25.60 o 
  -5   5   2       76.70       73.59     14.88 o 
  -4   5   2      214.14      192.37     10.90 o 
  -3   5   2       11.64       13.30      2.23 o 
  -2   5   2      663.74      667.81     15.46 o 
  -1   5   2       18.54       16.86      1.32 o 
   0   5   2        1.06        0.44      0.70 o 
   1   5   2       35.32       50.64      2.51 o 
   2   5   2      306.13      337.78      9.79 o 
   3   5   2       12.38       11.31      1.28 o 
   4   5   2      747.82      775.95     22.10 o 
   5   5   2       16.33       11.29      1.26 o 
   6   5   2       31.29       35.82      3.33 o 
   7   5   2       42.02       32.33      6.48 o 
   8   5   2      226.20      205.76      9.03 o 
   9   5   2       92.44      100.36      9.66 o 
  10   5   2       42.68       42.54      4.04 o 
  11   5   2        2.05        6.79      4.33 o 
  12   5   2        0.02        3.40      3.68 o 
  -9   6   2        2.83        8.34      3.96 o 
  -8   6   2       49.70       42.00      6.97 o 
  -7   6   2        1.98       -1.88      2.70 o 
  -6   6   2       98.43      114.28     23.25 o 
  -5   6   2      101.57       97.21      7.94 o 
  -4   6   2       89.98       93.39      7.46 o 
  -3   6   2      844.70      782.85     38.43 o 
  -2   6   2      123.03      118.28      9.87 o 
  -1   6   2      211.29      211.17      6.70 o 
   0   6   2      151.02      131.84      6.50 o 
   1   6   2       23.76       29.91      2.21 o 
   2   6   2       53.55       46.80      2.82 o 
   3   6   2      333.93      405.97     13.26 o 
   4   6   2       41.83       44.65      3.03 o 
   5   6   2      467.60      504.64     16.66 o 
   6   6   2       14.79       16.32      1.98 o 
   7   6   2        3.98        1.50      1.48 o 
   8   6   2      309.92      273.79     22.34 o 
   9   6   2      164.42      155.74      8.66 o 
  10   6   2        1.44       -0.61      1.65 o 
  11   6   2        0.24       -0.30      2.79 o 
  12   6   2       33.39       32.13     10.50 o 
  -8   7   2       78.71       79.61     10.17 o 
  -7   7   2       96.09       93.57     10.27 o 
  -6   7   2        9.87       23.00      5.71 o 
  -5   7   2       38.62       42.29      6.64 o 
  -4   7   2      136.72      143.60     11.02 o 
  -3   7   2      119.92       96.57      7.24 o 
  -2   7   2      173.48      151.58      6.13 o 
  -1   7   2        0.02        0.15      1.66 o 
   0   7   2      269.05      287.48     13.72 o 
   1   7   2        1.39        6.06      2.39 o 
   2   7   2       47.71       56.55      3.63 o 
   3   7   2      240.14      227.38     11.64 o 
   4   7   2       76.26       91.37      4.58 o 
   5   7   2      154.39      154.45      7.10 o 
   6   7   2        3.21        5.26      1.57 o 
   7   7   2       57.87       44.93      3.85 o 
   8   7   2      141.15      130.47      7.12 o 
   9   7   2       52.40       49.56      3.86 o 
  10   7   2        3.58       11.32      8.15 o 
  11   7   2       17.68       25.07      7.44 o 
  -8   8   2        1.94        6.29      4.07 o 
  -7   8   2       52.64       61.93     17.62 o 
  -6   8   2      268.60      278.58     21.95 o 
  -5   8   2       73.43       63.86      7.15 o 
  -4   8   2        1.20        4.98      3.24 o 
  -3   8   2       85.75       80.68      7.45 o 
  -2   8   2       76.15       75.79     11.66 o 
  -1   8   2       56.33       56.33      4.59 o 
   0   8   2       17.09       16.50      2.99 o 
   1   8   2       26.29       24.49      2.82 o 
   2   8   2       12.88       16.40      2.55 o 
   3   8   2      357.64      386.58     15.94 o 
   4   8   2      122.62      117.52      7.03 o 
   5   8   2       29.58       22.57      3.69 o 
   6   8   2       45.56       43.98      3.19 o 
   7   8   2        9.63        9.83      1.93 o 
   8   8   2       36.09       35.12      7.39 o 
   9   8   2      181.39      161.57     12.97 o 
  10   8   2       20.25       17.18      6.05 o 
  11   8   2        2.61       15.00      8.57 o 
  -7   9   2       19.05       20.26      6.34 o 
  -6   9   2        0.86        2.09      4.50 o 
  -5   9   2        1.47        8.06     11.07 o 
  -4   9   2       20.38       30.51     11.79 o 
  -3   9   2        2.93        1.79      2.99 o 
  -2   9   2        3.78        4.90      3.18 o 
  -1   9   2       47.36       42.34      4.93 o 
   0   9   2      640.58      631.15     34.40 o 
   1   9   2       30.99       31.63      3.51 o 
   2   9   2      268.37      283.95     14.79 o 
   3   9   2       11.00       18.41      3.41 o 
   4   9   2      156.75      162.27      8.81 o 
   5   9   2       85.87       90.16      5.19 o 
   6   9   2        2.13        3.56      1.86 o 
   7   9   2        1.07        1.03      1.63 o 
   8   9   2       10.72       12.77      2.51 o 
   9   9   2       16.04       29.77      9.08 o 
  10   9   2       52.65       47.12      9.75 o 
  -6  10   2       12.89       13.57      5.71 o 
  -5  10   2        0.01        4.47      4.18 o 
  -4  10   2       47.69       48.79      7.63 o 
  -3  10   2        7.67       11.43      4.39 o 
  -2  10   2       31.83       36.38      5.89 o 
  -1  10   2       41.31       44.56      5.82 o 
   0  10   2      150.73      162.62     12.06 o 
   1  10   2        1.17        4.02      2.17 o 
   2  10   2       15.37       14.32      2.88 o 
   3  10   2      379.32      406.09     19.44 o 
   4  10   2        0.68        6.78      5.12 o 
   5  10   2       57.26       53.04      6.24 o 
   6  10   2       52.33       49.06      4.18 o 
   7  10   2        6.01        8.16      5.45 o 
   8  10   2        4.32        7.26      3.07 o 
   9  10   2       52.52       45.65     11.77 o 
  10  10   2        6.69       -6.84      6.84 o 
  -5  11   2       30.28       31.56      7.48 o 
  -4  11   2       25.65       35.43      6.99 o 
  -3  11   2       67.04       65.51      8.95 o 
  -2  11   2        2.30        3.93      3.49 o 
  -1  11   2      229.63      234.19     18.00 o 
   0  11   2       25.43       22.92      6.43 o 
   1  11   2        9.61       11.44      2.98 o 
   2  11   2       28.39       23.53      3.65 o 
   3  11   2        2.09        8.84      7.07 o 
   4  11   2       84.20       77.83      5.59 o 
   5  11   2       14.66       12.04      4.53 o 
   6  11   2        7.53        4.77      3.15 o 
   7  11   2       18.83       24.28      5.04 o 
   8  11   2        0.02        1.85      5.40 o 
   9  11   2       20.88       25.40      9.69 o 
  -3  12   2        1.65        4.22      4.11 o 
  -2  12   2       10.88       12.44      4.74 o 
  -1  12   2       20.01       23.85      5.14 o 
   0  12   2      146.07      143.88     12.19 o 
   1  12   2        0.23        2.60      2.19 o 
   2  12   2       31.77       29.23      6.11 o 
   3  12   2        5.96        5.96      3.79 o 
   4  12   2        1.19        2.73      7.15 o 
   5  12   2       38.70       48.41      9.01 o 
   6  12   2        9.50       12.84      8.46 o 
   7  12   2        1.39        0.86      4.33 o 
   0  13   2       12.08        5.83      6.87 o 
   2  13   2        0.71        1.29      5.64 o 
   3  13   2       23.61       21.10      5.60 o 
   4  13   2       16.75       14.26      6.18 o 
   5  13   2        2.16        0.01      3.08 o 
  -3 -12   3       12.62       15.46      6.03 o 
  -2 -12   3        6.51        3.13      3.57 o 
  -1 -12   3        0.14        2.07      3.51 o 
   0 -12   3       15.36       10.63      4.82 o 
   2 -12   3       10.95        0.30      5.23 o 
  -6 -11   3        4.11        6.26      4.12 o 
  -5 -11   3       33.18       23.90      5.74 o 
  -4 -11   3       12.54       19.83      5.58 o 
  -3 -11   3       22.87       28.43      5.50 o 
  -2 -11   3       16.36       13.60      4.51 o 
  -1 -11   3        1.51        2.76      8.32 o 
   0 -11   3        0.00       -1.83      3.43 o 
   1 -11   3       79.65       79.06      9.44 o 
   2 -11   3       36.46       30.46      5.83 o 
   3 -11   3       21.64       27.33      8.14 o 
   4 -11   3        0.01       -0.39      4.26 o 
  -7 -10   3        1.01        5.28      4.32 o 
  -6 -10   3       29.67       29.10      6.41 o 
  -5 -10   3       37.10       38.16      6.45 o 
  -4 -10   3        2.49        8.57     12.04 o 
  -3 -10   3       64.50       61.34      8.12 o 
  -2 -10   3       19.70       22.04      4.96 o 
  -1 -10   3       52.38       50.53      7.04 o 
   0 -10   3       19.10       16.71      4.73 o 
   1 -10   3       93.83       96.21     22.98 o 
   2 -10   3      160.95      163.34     26.78 o 
   3 -10   3       23.54       19.23      5.99 o 
   4 -10   3        7.74        8.12      3.60 o 
   5 -10   3        2.68        2.79      7.59 o 
   6 -10   3        0.92       -3.03      3.51 o 
  -8  -9   3        4.35        4.17      8.27 o 
  -7  -9   3        5.59       -1.06      6.97 o 
  -6  -9   3        0.63        0.81      3.59 o 
  -5  -9   3       23.02       29.11      5.32 o 
  -4  -9   3       51.76       47.93      6.13 o 
  -3  -9   3       34.10       27.80      5.40 o 
  -2  -9   3        0.12        2.49      2.98 o 
  -1  -9   3       29.14       19.70      3.93 o 
   0  -9   3        0.41       -1.44      2.64 o 
   1  -9   3       32.08       19.92      6.89 o 
   2  -9   3        1.59        2.90      2.02 o 
   3  -9   3      115.21      109.22      6.43 o 
   4  -9   3       16.93       19.38      3.82 o 
   5  -9   3       42.63       41.21      5.89 o 
   6  -9   3        1.39       -0.21      3.57 o 
   7  -9   3        3.89       -0.80      3.51 o 
  -9  -8   3        6.74       14.88     14.21 o 
  -8  -8   3        5.93        7.10      3.82 o 
  -7  -8   3       20.06       27.19      6.48 o 
  -6  -8   3       16.31       15.25      3.99 o 
  -5  -8   3       32.57       32.07      4.84 o 
  -4  -8   3       87.79       94.18      8.84 o 
  -3  -8   3      241.81      233.98     19.97 o 
  -2  -8   3      267.22      245.54     15.86 o 
  -1  -8   3       26.27       33.03      5.43 o 
   0  -8   3       22.32       12.35      2.87 o 
   1  -8   3      206.91      198.07     12.35 o 
   2  -8   3      119.01      120.16      6.08 o 
   3  -8   3       28.88       24.83      2.86 o 
   4  -8   3       97.90       88.45      5.93 o 
   5  -8   3       39.09       33.32      4.55 o 
   6  -8   3        5.96        3.69      3.26 o 
   7  -8   3       18.39       11.27      4.40 o 
   8  -8   3        3.41        1.72      3.47 o 
  -9  -7   3        1.39       -4.34      4.34 o 
  -8  -7   3       73.69       75.54      8.66 o 
  -7  -7   3        0.11       -0.19      5.55 o 
  -6  -7   3       20.34       25.03      4.33 o 
  -5  -7   3      112.41      118.40      9.28 o 
  -4  -7   3       42.86       50.95      5.47 o 
  -3  -7   3      300.67      277.94     16.46 o 
  -2  -7   3       27.51       23.45      4.20 o 
  -1  -7   3       35.62       29.67      5.09 o 
   0  -7   3      454.73      392.06     24.14 o 
   1  -7   3      992.86      984.31     45.59 o 
   2  -7   3      429.77      442.16     17.20 o 
   3  -7   3      160.37      177.44      8.24 o 
   4  -7   3        0.43        0.54      2.32 o 
   5  -7   3      310.00      323.60     20.13 o 
   6  -7   3        7.66       13.99      3.53 o 
   7  -7   3      103.66      106.53     10.52 o 
   8  -7   3        5.00       -1.23      3.08 o 
   9  -7   3       61.16       57.32      9.53 o 
 -10  -6   3       37.83       48.97      9.23 o 
  -9  -6   3        0.68        3.32      3.70 o 
  -8  -6   3       36.90       29.69      5.32 o 
  -7  -6   3       49.96       43.68      9.26 o 
  -6  -6   3        1.93        2.45      5.73 o 
  -5  -6   3      278.68      286.64     17.08 o 
  -4  -6   3       92.62       99.46     12.74 o 
  -3  -6   3       64.54       65.35      5.91 o 
  -2  -6   3      722.80      704.47     33.16 o 
  -1  -6   3      152.66      165.66      9.00 o 
   0  -6   3       81.33       81.96      7.46 o 
   1  -6   3      112.37      121.83      4.77 o 
   2  -6   3      134.51      131.88      6.61 o 
   3  -6   3       99.18      110.53      6.97 o 
   4  -6   3      129.81      141.78      7.14 o 
   5  -6   3        0.02        1.02      1.92 o 
   6  -6   3       87.54       70.83      4.47 o 
   7  -6   3        0.34        5.03      3.28 o 
   8  -6   3       34.33       51.19      7.46 o 
   9  -6   3        6.22       14.07      5.09 o 
  10  -6   3       40.71       38.49      7.91 o 
 -10  -5   3        1.89        3.36      3.74 o 
  -9  -5   3       51.33       55.81      8.10 o 
  -8  -5   3      198.87      195.18     15.13 o 
  -7  -5   3       57.86       65.13      6.69 o 
  -6  -5   3      147.58      146.55     10.10 o 
  -5  -5   3       44.19       44.76      5.17 o 
  -4  -5   3      159.09      159.02      9.50 o 
  -3  -5   3      126.49      131.42      7.84 o 
  -2  -5   3        1.47        3.13      1.66 o 
  -1  -5   3      305.11      304.30     13.55 o 
   0  -5   3       54.40       52.01      3.54 o 
   1  -5   3      541.95      559.77     22.96 o 
   2  -5   3      880.38      900.78     27.28 o 
   3  -5   3      191.56      216.94      7.93 o 
   4  -5   3       37.32       35.71      2.82 o 
   5  -5   3      194.05      193.38     12.02 o 
   6  -5   3       78.78       86.21      5.42 o 
   7  -5   3       95.90       91.64      5.07 o 
   8  -5   3        4.77       10.93      4.17 o 
   9  -5   3      132.28      141.05     13.87 o 
  10  -5   3       14.14        6.76      4.28 o 
  11  -5   3       30.17       35.90      7.74 o 
 -10  -4   3       32.38       25.51      6.12 o 
  -9  -4   3       30.80       35.91      5.48 o 
  -8  -4   3      626.39      658.82     41.09 o 
  -7  -4   3       68.74       74.08      4.85 o 
  -6  -4   3        0.50        3.78      1.54 o 
  -5  -4   3      376.99      401.84     13.66 o 
  -4  -4   3       16.16       26.45      3.70 o 
  -3  -4   3      397.42      386.86     16.62 o 
  -2  -4   3     2156.07     2369.51     99.38 o 
  -1  -4   3     1908.16     2176.10     89.12 o 
   0  -4   3      225.54      267.67     17.68 o 
   1  -4   3       86.27       88.44      4.21 o 
   2  -4   3       90.73       95.63      3.40 o 
   3  -4   3       68.36       58.58      2.89 o 
   4  -4   3      347.73      375.30     12.84 o 
   5  -4   3      296.73      332.48     12.41 o 
   6  -4   3       23.61       19.57      5.32 o 
   7  -4   3       56.75       60.59      5.12 o 
   8  -4   3        1.89        6.86      5.21 o 
   9  -4   3        5.13        9.81      4.03 o 
  10  -4   3        4.96        4.00      3.35 o 
  11  -4   3       12.11       12.39      6.54 o 
 -10  -3   3        0.72        1.73      2.83 o 
  -9  -3   3        2.11        5.07      2.41 o 
  -8  -3   3        2.43        1.26      4.33 o 
  -7  -3   3        6.83        8.72      1.98 o 
  -6  -3   3      127.52      107.65     19.88 o 
  -5  -3   3      128.72      147.37      5.83 o 
  -4  -3   3       16.96       27.95      1.65 o 
  -3  -3   3      771.45      763.01     26.53 o 
  -2  -3   3      716.46      692.34     24.52 o 
  -1  -3   3      575.55      644.45     22.24 o 
   0  -3   3      400.96      369.88     12.59 o 
   1  -3   3       54.26       56.70      1.80 o 
   2  -3   3      284.76      293.16      7.67 o 
   3  -3   3     1412.70     1627.60     47.08 o 
   4  -3   3      109.81      102.39      4.26 o 
   5  -3   3      825.25      923.09     30.18 o 
   6  -3   3      394.63      374.87     13.74 o 
   7  -3   3       73.61       71.16      4.05 o 
   8  -3   3        9.64       15.27      2.06 o 
   9  -3   3       87.57       83.54     10.06 o 
  10  -3   3        0.00        3.49      3.05 o 
  11  -3   3       25.35       27.36      6.04 o 
 -11  -2   3       65.84       31.64      9.60 o 
 -10  -2   3       86.86       79.30      8.60 o 
  -9  -2   3       68.54       63.82      5.34 o 
  -8  -2   3      596.61      702.21     33.26 o 
  -7  -2   3       22.54       33.22      3.24 o 
  -6  -2   3       30.50       29.90      2.87 o 
  -5  -2   3        0.69       -1.75      1.75 o 
  -4  -2   3        7.71        8.24      1.43 o 
  -3  -2   3      104.74       88.16      2.76 o 
  -2  -2   3     1513.34     1591.75     50.92 o 
  -1  -2   3      261.30      264.83     13.42 o 
   0  -2   3        4.38        5.51      0.53 o 
   1  -2   3       90.51       74.06      2.76 o 
   2  -2   3      117.11      100.36      2.88 o 
   3  -2   3      376.76      464.53     12.10 o 
   4  -2   3      190.95      188.81      7.01 o 
   5  -2   3        5.52        5.29      1.16 o 
   6  -2   3       55.55       53.65      2.93 o 
   7  -2   3        0.30       -1.15      1.15 o 
   8  -2   3        5.04        6.37      1.58 o 
   9  -2   3      115.18      109.14      8.49 o 
  10  -2   3       13.03       10.48      5.12 o 
  11  -2   3       18.25       18.39      4.85 o 
  12  -2   3       20.00       28.22      8.67 o 
 -11  -1   3        0.79       -0.24      4.56 o 
 -10  -1   3        9.28        4.17      3.33 o 
  -9  -1   3       25.23       25.45      4.67 o 
  -8  -1   3      324.66      340.45     19.08 o 
  -7  -1   3        7.71       11.78      3.57 o 
  -6  -1   3        0.15       -1.53      1.53 o 
  -5  -1   3       38.61       36.08      2.37 o 
  -4  -1   3      116.55      150.87      5.07 o 
  -3  -1   3       84.49       91.17      4.85 o 
  -2  -1   3      101.06       87.63      2.60 o 
  -1  -1   3     1260.64     1247.46     25.31 o 
   0  -1   3     1561.96     1593.45     32.31 o 
   1  -1   3        6.27        4.58      0.81 o 
   2  -1   3       28.73       29.90      1.46 o 
   3  -1   3      567.64      468.99     12.66 o 
   4  -1   3     1181.87     1421.60    147.06 o 
   5  -1   3      598.63      700.90     72.35 o 
   6  -1   3      351.17      295.30      9.13 o 
   7  -1   3       35.10       30.45      2.32 o 
   8  -1   3       15.62       18.73      2.10 o 
   9  -1   3       64.60       53.88      4.40 o 
  10  -1   3       22.06       22.09      3.63 o 
  11  -1   3       29.87       27.39      4.41 o 
  12  -1   3        1.93       -3.49      4.00 o 
 -11   0   3       61.46       53.30      8.35 o 
 -10   0   3        4.90       -0.39      2.92 o 
  -9   0   3       83.26       65.04      6.88 o 
  -8   0   3       23.68       23.56      2.71 o 
  -7   0   3       53.01       52.51      3.59 o 
  -6   0   3      200.54      212.32      8.57 o 
  -5   0   3        7.54       10.39      1.70 o 
  -4   0   3       30.37       30.57      2.50 o 
  -3   0   3      310.15      329.87      9.24 o 
  -2   0   3     1142.81     1202.54     56.22 o 
  -1   0   3       32.69       25.73      1.40 o 
   0   0   3      221.28      224.27      5.76 o 
   1   0   3       44.60       42.18      2.12 o 
   2   0   3      489.55      435.28     13.60 o 
   3   0   3      381.88      349.00     13.37 o 
   4   0   3      491.90      566.61     16.10 o 
   5   0   3     1859.41     1923.84     59.22 o 
   6   0   3       18.52       21.84      2.31 o 
   7   0   3       52.34       52.70      3.62 o 
   8   0   3      206.98      176.07     17.37 o 
   9   0   3      520.51      466.34     18.35 o 
  10   0   3       10.04       13.97      2.64 o 
  11   0   3      179.85      147.82      8.57 o 
  12   0   3        0.11       -3.92      5.04 o 
 -10   1   3        0.98       -3.18      3.18 o 
  -9   1   3       84.43       84.93      9.94 o 
  -8   1   3      122.10      113.13     11.13 o 
  -7   1   3      164.32      156.88     15.53 o 
  -6   1   3      186.41      165.92      9.57 o 
  -5   1   3        2.86        2.71      0.98 o 
  -4   1   3       15.08       16.01      2.35 o 
  -3   1   3      729.04      722.10     17.81 o 
  -2   1   3     1648.15     1928.47    138.43 o 
  -1   1   3       92.20       76.76      5.65 o 
   0   1   3      167.85      140.29      6.86 o 
   1   1   3     2510.10     2793.91    200.54 o 
   2   1   3      167.15      122.00      4.53 o 
   3   1   3     1197.28     1030.21     39.26 o 
   4   1   3     1008.44      963.53     19.85 o 
   5   1   3        9.93       12.77      3.25 o 
   6   1   3       29.13       24.19      1.53 o 
   7   1   3       23.73       27.30      3.71 o 
   8   1   3      170.23      163.81     16.94 o 
   9   1   3       31.33       24.10      3.95 o 
  10   1   3        0.33        5.89      3.42 o 
  11   1   3        0.37        1.12      1.80 o 
  12   1   3       32.04       22.77      7.94 o 
 -10   2   3        3.62        3.11      3.59 o 
  -9   2   3        0.20        0.44      4.10 o 
  -8   2   3       84.58       75.06      6.27 o 
  -7   2   3       26.97       25.58      4.24 o 
  -6   2   3      131.44      127.93      8.11 o 
  -5   2   3        6.61        5.90      2.43 o 
  -4   2   3       53.42       48.57      2.72 o 
  -3   2   3       10.73       17.31      1.28 o 
  -2   2   3      253.38      283.17      5.91 o 
  -1   2   3     1047.62     1076.36     36.62 o 
   0   2   3     4618.11     4268.43    447.87 o 
   1   2   3      229.82      212.73      4.38 o 
   2   2   3       43.37       55.28      2.76 o 
   3   2   3     1602.38     1732.63     53.89 o 
   4   2   3      354.86      376.70     16.67 o 
   5   2   3     4344.97     4379.37    114.47 o 
   6   2   3      361.02      378.38     10.50 o 
   7   2   3      108.38      102.45      6.00 o 
   8   2   3      640.67      640.08     28.69 o 
   9   2   3       33.71       36.07      3.17 o 
  10   2   3        0.02       -1.84      2.46 o 
  11   2   3      109.86       92.88      8.16 o 
  12   2   3       21.86       15.94      4.47 o 
  13   2   3       12.25       20.04      8.76 o 
 -10   3   3        0.77        5.24      3.98 o 
  -9   3   3       11.24       12.03      4.15 o 
  -8   3   3       74.49       77.43      9.87 o 
  -7   3   3       17.48       17.88      4.25 o 
  -6   3   3      371.86      363.04     19.84 o 
  -5   3   3       49.66       56.65      4.65 o 
  -4   3   3      171.92      154.59      7.84 o 
  -3   3   3      706.64      731.40     28.59 o 
  -2   3   3     3210.22     2937.79    155.34 o 
  -1   3   3      845.89      793.94     33.90 o 
   0   3   3      605.76      653.12     13.90 o 
   1   3   3     1252.31     1240.19     27.60 o 
   2   3   3     1390.59     1431.43     32.54 o 
   3   3   3       43.23       54.06      1.40 o 
   4   3   3      155.07      160.78      7.54 o 
   5   3   3      900.42     1030.37     35.78 o 
   6   3   3      109.05      120.96     11.16 o 
   7   3   3        2.38       13.57      7.61 o 
   8   3   3       57.51       48.43      3.15 o 
   9   3   3      102.91       87.28      8.45 o 
  10   3   3      146.16      130.59     12.61 o 
  11   3   3       83.30       77.60      9.57 o 
  12   3   3        0.30        4.71      4.46 o 
  13   3   3        1.40       14.27      7.62 o 
 -10   4   3       12.75        7.36      4.76 o 
  -9   4   3        4.69        3.62      8.22 o 
  -8   4   3       16.56       16.35      3.95 o 
  -7   4   3       94.51      104.85      8.68 o 
  -6   4   3      226.43      234.25     15.14 o 
  -5   4   3       11.72        8.08      5.12 o 
  -4   4   3       42.03       40.59      3.93 o 
  -3   4   3      464.25      479.26     20.57 o 
  -2   4   3       65.36       59.45      3.76 o 
  -1   4   3      255.31      245.89      5.59 o 
   0   4   3      553.00      541.04     13.55 o 
   1   4   3      296.16      256.11     13.74 o 
   2   4   3      688.47      715.50     18.81 o 
   3   4   3      796.84      832.93     20.21 o 
   4   4   3      248.92      253.81      7.52 o 
   5   4   3      918.76     1015.52     36.29 o 
   6   4   3       66.41       81.40      2.94 o 
   7   4   3      167.07      164.56      7.94 o 
   8   4   3      135.21      134.31      5.80 o 
   9   4   3      222.65      228.65     14.55 o 
  10   4   3        4.23       14.13      4.04 o 
  11   4   3        3.51        6.11      3.13 o 
  12   4   3       14.67       20.69      5.44 o 
  -9   5   3        2.86        6.02      4.04 o 
  -8   5   3       26.17       32.53      9.19 o 
  -7   5   3       40.80       44.98      6.20 o 
  -6   5   3       98.91       91.01      8.32 o 
  -5   5   3      416.68      414.16     37.35 o 
  -4   5   3     1328.65     1317.37     65.98 o 
  -3   5   3      288.48      268.80     13.35 o 
  -2   5   3        9.02       16.45      3.97 o 
  -1   5   3      315.05      337.65      8.61 o 
   0   5   3      617.47      651.96     18.05 o 
   1   5   3       12.23        9.99      1.26 o 
   2   5   3      288.97      315.96      9.31 o 
   3   5   3        6.77        3.65      1.05 o 
   4   5   3     1164.56     1232.18     34.31 o 
   5   5   3       75.66       69.25      3.09 o 
   6   5   3        4.59        7.82      1.35 o 
   7   5   3      158.55      145.24     12.12 o 
   8   5   3      238.20      228.60      9.51 o 
   9   5   3        0.00       -1.29      1.48 o 
  10   5   3       49.26       53.51      6.93 o 
  11   5   3       66.41       86.43      9.69 o 
  12   5   3       22.03       24.59      7.67 o 
  -9   6   3       14.21       14.62      4.86 o 
  -8   6   3       59.01       58.11      7.62 o 
  -7   6   3        9.17       12.96      4.28 o 
  -6   6   3      170.49      188.48     14.44 o 
  -5   6   3        5.62        0.11      2.34 o 
  -4   6   3      120.46      121.77      8.65 o 
  -3   6   3      554.43      521.65     26.47 o 
  -2   6   3        6.75       13.72      4.44 o 
  -1   6   3       25.67       29.98      1.93 o 
   0   6   3       25.39       24.69      1.81 o 
   1   6   3      117.63      104.25      6.47 o 
   2   6   3      877.62      922.22     29.15 o 
   3   6   3       70.76       75.96      5.46 o 
   4   6   3      163.37      164.98     13.08 o 
   5   6   3      336.28      346.73     11.30 o 
   6   6   3      503.27      496.14     16.58 o 
   7   6   3       54.84       54.32      3.15 o 
   8   6   3       10.08       11.98      2.27 o 
   9   6   3       60.00       62.11      5.22 o 
  10   6   3        0.59        4.64      3.09 o 
  11   6   3       30.60       42.28      6.85 o 
  12   6   3        5.64        9.13      4.32 o 
  -8   7   3      114.85      133.68     13.35 o 
  -7   7   3       83.47       92.21     10.47 o 
  -6   7   3       13.40       17.91      4.63 o 
  -5   7   3       87.37       80.67      7.81 o 
  -4   7   3      184.04      158.33     11.78 o 
  -3   7   3      555.09      544.78     30.67 o 
  -2   7   3       23.63       24.25      4.27 o 
  -1   7   3       15.93       15.44      1.96 o 
   0   7   3      172.08      147.50     10.13 o 
   1   7   3       15.52       16.19      2.65 o 
   2   7   3      260.12      261.02     10.27 o 
   3   7   3      121.98      129.31      5.92 o 
   4   7   3       18.12       19.46      2.15 o 
   5   7   3       50.50       55.51      3.51 o 
   6   7   3       42.07       42.70      2.96 o 
   7   7   3       27.38       28.04      2.47 o 
   8   7   3       17.49       19.00      2.80 o 
   9   7   3       11.47        5.10      3.23 o 
  10   7   3        0.21        2.24      4.80 o 
  11   7   3        6.77        6.90      4.12 o 
  12   7   3       18.34       28.84     10.44 o 
  -7   8   3        9.60       19.94      5.37 o 
  -6   8   3        1.07        5.61      3.90 o 
  -5   8   3       91.97      113.97     18.76 o 
  -4   8   3      151.83      151.75     17.13 o 
  -3   8   3        2.25        1.70      2.75 o 
  -2   8   3       55.43       64.92      6.94 o 
  -1   8   3     1179.88     1193.52     44.95 o 
   0   8   3       56.53       59.06      3.90 o 
   1   8   3        2.54        0.59      1.41 o 
   2   8   3        1.64        2.01      2.35 o 
   3   8   3      355.26      328.38     13.72 o 
   4   8   3       73.33       69.67      4.38 o 
   5   8   3        3.24        5.46      1.69 o 
   6   8   3       49.18       51.92      3.53 o 
   7   8   3        4.17        3.77      1.59 o 
   8   8   3        7.00       14.62      3.72 o 
   9   8   3      111.38      130.60     10.43 o 
  10   8   3        1.41       -0.03      2.69 o 
  11   8   3       14.29       21.93      7.86 o 
  -6   9   3        0.03        5.34      3.90 o 
  -5   9   3        5.97       10.21      6.64 o 
  -4   9   3       42.37       48.41      6.38 o 
  -3   9   3       28.98       38.72      9.55 o 
  -2   9   3       11.28       16.99      4.22 o 
  -1   9   3       35.86       34.92      4.71 o 
   0   9   3      114.81      108.16      6.00 o 
   1   9   3       16.52       16.40      2.73 o 
   2   9   3       85.93       87.27      5.86 o 
   3   9   3       18.83       25.76      4.17 o 
   4   9   3      141.74      127.88      7.00 o 
   5   9   3       26.18       22.60      3.69 o 
   6   9   3       30.96       34.67      3.63 o 
   7   9   3        2.44       -0.06      1.89 o 
   8   9   3        2.57        0.26      1.49 o 
   9   9   3        0.02        3.59      3.00 o 
  10   9   3       17.75       26.34      9.69 o 
  11   9   3      129.57      124.30     19.01 o 
  -5  10   3       75.93       84.20     11.03 o 
  -4  10   3       76.67       74.27      8.57 o 
  -3  10   3        0.54        2.78      3.66 o 
  -2  10   3      124.03      126.42     12.00 o 
  -1  10   3       68.61       67.93      6.34 o 
   0  10   3        0.06        0.76      1.66 o 
   1  10   3        2.82       10.16      2.65 o 
   2  10   3      137.89      131.14      7.73 o 
   3  10   3       65.50       64.72      5.26 o 
   4  10   3       64.24       65.06      6.16 o 
   5  10   3       46.91       45.18      4.15 o 
   6  10   3       22.65       20.03      3.08 o 
   7  10   3        0.26       -1.18      1.73 o 
   8  10   3        6.12        6.80      8.84 o 
   9  10   3       27.20       23.72      8.57 o 
  10  10   3        1.79       -2.20      4.69 o 
  -4  11   3       44.89       43.24     10.35 o 
  -3  11   3        2.48        2.84      3.22 o 
  -2  11   3        0.10        2.79      3.44 o 
  -1  11   3       95.66      106.16     10.05 o 
   0  11   3       22.66       23.09      5.22 o 
   1  11   3        4.91       10.95      8.09 o 
   2  11   3      112.77      100.04      7.50 o 
   3  11   3       58.89       59.68      5.61 o 
   4  11   3       70.71       66.54      8.49 o 
   5  11   3       33.93       33.85      3.80 o 
   6  11   3      105.27      104.08      7.31 o 
   7  11   3        0.31        2.54      5.08 o 
   8  11   3       16.71       13.34      7.34 o 
   9  11   3       42.72       40.72     11.43 o 
  -3  12   3       14.44        9.56     11.84 o 
  -2  12   3        0.93        5.40      4.24 o 
  -1  12   3       19.82       21.10      8.72 o 
   0  12   3       58.14       72.72      8.75 o 
   1  12   3       20.40       17.78      7.58 o 
   2  12   3       46.34       53.22      5.76 o 
   3  12   3        0.01        1.54      2.41 o 
   4  12   3        9.79       16.60      4.12 o 
   5  12   3       40.70       33.01      5.97 o 
   6  12   3        5.13        6.81      3.93 o 
   7  12   3        2.37        3.87      6.13 o 
   8  12   3        0.89       -6.89      6.89 o 
   0  13   3        3.96        6.48      7.08 o 
   1  13   3        2.67       -7.34      7.34 o 
   2  13   3       44.80       48.28     11.54 o 
   3  13   3       38.04       50.41     12.35 o 
   4  13   3        0.31        4.29      5.18 o 
   5  13   3       16.77       18.30      7.32 o 
  -1 -12   4        7.94        9.92      5.09 o 
   0 -12   4       20.35       10.36      5.26 o 
  -4 -11   4        5.78        6.75      7.90 o 
  -3 -11   4        1.12        8.37      4.32 o 
  -2 -11   4       57.26       69.98     13.27 o 
  -1 -11   4       10.66        8.06      3.91 o 
   0 -11   4        6.36        2.84     11.89 o 
   1 -11   4        4.22       -0.96      3.23 o 
   2 -11   4       24.42       27.71      5.99 o 
   3 -11   4        2.31       -3.70      6.61 o 
   4 -11   4       13.39       24.47     10.18 o 
  -6 -10   4       21.88       29.25      6.86 o 
  -5 -10   4        8.56       12.96      9.52 o 
  -4 -10   4        0.96        2.35      3.47 o 
  -3 -10   4       25.42       27.90      5.47 o 
  -2 -10   4        0.26       -0.39      3.11 o 
  -1 -10   4       77.61       86.41      9.77 o 
   0 -10   4        0.00       -0.48      2.55 o 
   1 -10   4       38.84       36.69      6.33 o 
   2 -10   4       18.95       28.41      7.90 o 
   3 -10   4       37.80       31.26      5.88 o 
   4 -10   4      111.72      105.70     18.23 o 
   5 -10   4        2.38        8.98      7.34 o 
   6 -10   4        0.72        7.64      5.94 o 
  -7  -9   4        7.51        5.56      4.43 o 
  -6  -9   4       13.01       16.14      4.26 o 
  -5  -9   4       53.54       55.72      7.83 o 
  -4  -9   4        0.02       14.94      6.13 o 
  -3  -9   4       69.27       62.00      8.72 o 
  -2  -9   4       24.25       38.81      6.04 o 
  -1  -9   4       22.13       26.85      4.96 o 
   0  -9   4       15.11       21.80      4.21 o 
   1  -9   4       16.58       16.20      4.23 o 
   2  -9   4       12.94       12.00      6.26 o 
   3  -9   4        0.49        9.96      9.49 o 
   4  -9   4       33.58       37.91      7.47 o 
   5  -9   4      120.80      113.79     10.20 o 
   6  -9   4        0.11       -0.75      2.96 o 
   7  -9   4       23.63       28.05     10.97 o 
  -8  -8   4        6.48        0.17      3.40 o 
  -7  -8   4        2.39        6.20      4.15 o 
  -6  -8   4       12.65       22.21      5.49 o 
  -5  -8   4        6.24        1.77      2.78 o 
  -4  -8   4        2.81       -0.58      2.37 o 
  -3  -8   4       50.50       54.47      6.36 o 
  -2  -8   4      247.19      250.62     16.58 o 
  -1  -8   4       17.96       17.57      5.63 o 
   0  -8   4      344.59      330.11     21.13 o 
   1  -8   4      263.37      258.52     16.11 o 
   2  -8   4      215.71      208.25     11.71 o 
   3  -8   4       16.19       14.64      2.32 o 
   4  -8   4      109.82      100.63      6.97 o 
   5  -8   4       13.09       17.47      5.99 o 
   6  -8   4       31.18       33.64      5.24 o 
   7  -8   4        6.56       11.33     11.62 o 
   8  -8   4        5.35        5.97      4.29 o 
  -9  -7   4       33.37       28.04      6.85 o 
  -8  -7   4       21.60       34.39      6.16 o 
  -7  -7   4        1.56        6.94      3.31 o 
  -6  -7   4        5.69       17.35     10.70 o 
  -5  -7   4       81.53       80.60      8.28 o 
  -4  -7   4        0.46        0.90      2.44 o 
  -3  -7   4       20.99       27.72     11.14 o 
  -2  -7   4        7.70        4.95      3.44 o 
  -1  -7   4      608.77      574.25     29.50 o 
   0  -7   4        7.02       10.11      2.79 o 
   1  -7   4       38.33       36.83      5.65 o 
   2  -7   4       22.37       27.47      4.17 o 
   3  -7   4        6.81        7.77      2.55 o 
   4  -7   4      112.02      108.01      6.21 o 
   5  -7   4      145.88      154.68      8.68 o 
   6  -7   4        3.46       -0.48      1.48 o 
   7  -7   4       98.23       96.65      9.47 o 
   8  -7   4        0.11        4.41      4.89 o 
   9  -7   4      119.32      120.75     13.81 o 
  -9  -6   4       47.43       42.04      7.81 o 
  -8  -6   4      148.00      128.68     12.84 o 
  -7  -6   4       22.85       20.11      4.52 o 
  -6  -6   4        3.22       12.11      4.33 o 
  -5  -6   4      322.88      319.79     19.81 o 
  -4  -6   4       19.49       13.89      3.97 o 
  -3  -6   4       30.06       33.83      4.53 o 
  -2  -6   4      162.39      171.96     10.36 o 
  -1  -6   4       19.13       24.75      5.64 o 
   0  -6   4      790.61      815.14     40.15 o 
   1  -6   4      105.97       96.96      8.80 o 
   2  -6   4      203.06      202.84     18.35 o 
   3  -6   4        1.58        2.11      2.30 o 
   4  -6   4        1.55        4.74      2.34 o 
   5  -6   4       37.09       43.41      7.28 o 
   6  -6   4       81.04       84.59     10.74 o 
   7  -6   4       68.68       60.28     14.45 o 
   8  -6   4       30.20       36.19      7.59 o 
   9  -6   4        3.97        0.07      2.66 o 
  10  -6   4       27.43       24.51      5.85 o 
  -9  -5   4        0.32       -2.08      2.69 o 
  -8  -5   4       17.03       21.46      5.04 o 
  -7  -5   4        3.41        2.69      3.63 o 
  -6  -5   4        0.45        3.48      2.46 o 
  -5  -5   4      134.34      135.43     10.51 o 
  -4  -5   4       13.86        6.98      2.59 o 
  -3  -5   4       78.83       87.29      6.64 o 
  -2  -5   4       66.89       63.36      4.48 o 
  -1  -5   4       11.02       13.39      2.73 o 
   0  -5   4        4.39        4.50      2.00 o 
   1  -5   4      179.01      182.53      9.70 o 
   2  -5   4       51.32       58.62      2.82 o 
   3  -5   4      259.45      287.19     10.54 o 
   4  -5   4      259.16      262.61     10.82 o 
   5  -5   4        0.06       -0.98      2.18 o 
   6  -5   4      145.65      150.83      7.62 o 
   7  -5   4       26.29       22.54      3.02 o 
   8  -5   4        2.49        4.03      4.34 o 
   9  -5   4       72.12       85.77      9.98 o 
  10  -5   4        1.36       11.56      7.29 o 
  11  -5   4       28.18       22.47      8.76 o 
 -10  -4   4        7.07        0.04      4.33 o 
  -9  -4   4        8.15        9.51      4.12 o 
  -8  -4   4      138.93      123.96     11.56 o 
  -7  -4   4      108.74      102.70      8.65 o 
  -6  -4   4      149.04      148.55     10.57 o 
  -5  -4   4      135.27      136.31      9.36 o 
  -4  -4   4       28.94       21.26      3.28 o 
  -3  -4   4      211.47      202.91     10.35 o 
  -2  -4   4       39.77       44.62      3.82 o 
  -1  -4   4       18.88       28.08      2.78 o 
   0  -4   4      153.89      136.80      7.01 o 
   1  -4   4       49.21       50.93      1.93 o 
   2  -4   4       15.86       16.32      1.36 o 
   3  -4   4       31.17       33.83      2.61 o 
   4  -4   4      620.44      668.07     23.03 o 
   5  -4   4       55.31       53.28      3.65 o 
   6  -4   4        0.88        1.35      1.54 o 
   7  -4   4        1.07        3.31      4.73 o 
   8  -4   4       20.88       18.39      4.12 o 
   9  -4   4       22.26       21.67      4.92 o 
  10  -4   4       43.54       34.46      6.56 o 
  11  -4   4       27.06       24.77      8.42 o 
 -10  -3   4        5.88       20.47      6.61 o 
  -9  -3   4       56.46       57.13      8.24 o 
  -8  -3   4       49.70       44.35      8.90 o 
  -7  -3   4       27.77       23.33      4.36 o 
  -6  -3   4      187.25      181.14      8.24 o 
  -5  -3   4      788.78      753.29     43.05 o 
  -4  -3   4       16.37       15.04      2.91 o 
  -3  -3   4        0.28        0.42      0.55 o 
  -2  -3   4       46.52       38.30      3.30 o 
  -1  -3   4      386.22      436.68     17.35 o 
   0  -3   4      892.62      918.75     41.79 o 
   1  -3   4      197.32      211.72      5.11 o 
   2  -3   4       37.25       37.19      2.99 o 
   3  -3   4      149.10      139.60      4.76 o 
   4  -3   4        2.97        6.43      1.65 o 
   5  -3   4      579.19      593.11     19.70 o 
   6  -3   4        1.13        1.41      1.45 o 
   7  -3   4       55.69       57.30      4.59 o 
   8  -3   4       38.88       44.91      3.81 o 
   9  -3   4       20.77       21.22      3.00 o 
  10  -3   4        2.27        0.57      2.39 o 
  11  -3   4       10.20        8.98     10.19 o 
  12  -3   4        0.76       -3.19      5.34 o 
 -10  -2   4        0.00       -6.11      6.11 o 
  -9  -2   4       31.58       34.11      4.06 o 
  -8  -2   4      102.25      111.25      7.70 o 
  -7  -2   4       22.91       29.13      3.05 o 
  -6  -2   4       60.96       53.74     10.16 o 
  -5  -2   4        7.04        6.32      2.41 o 
  -4  -2   4        1.81        3.69      1.06 o 
  -3  -2   4      408.57      356.07      9.47 o 
  -2  -2   4       44.26       30.37      3.66 o 
  -1  -2   4      173.77      169.56      7.49 o 
   0  -2   4      784.86      835.89     16.64 o 
   1  -2   4      328.92      293.73      9.37 o 
   2  -2   4        1.08        2.52      0.86 o 
   3  -2   4      143.26      145.62      6.01 o 
   4  -2   4       58.99       52.78      2.40 o 
   5  -2   4        2.37        1.49      1.14 o 
   6  -2   4       30.56       30.46      2.31 o 
   7  -2   4      486.00      500.71     26.57 o 
   8  -2   4       75.03       74.86      5.99 o 
   9  -2   4      169.12      154.24      7.31 o 
  10  -2   4        0.07       -1.44      1.56 o 
  11  -2   4      111.44      120.07     11.44 o 
  12  -2   4        6.22       10.85      6.33 o 
 -10  -1   4        4.09        8.85      4.43 o 
  -9  -1   4       29.82       29.03      5.42 o 
  -8  -1   4       57.39       66.85      6.24 o 
  -7  -1   4      252.28      280.78     17.27 o 
  -6  -1   4      423.20      445.98     17.54 o 
  -5  -1   4      130.72      143.14      6.08 o 
  -4  -1   4        0.84        1.68      0.97 o 
  -3  -1   4      862.49      833.34     30.23 o 
  -2  -1   4       37.49       23.47      2.88 o 
  -1  -1   4      293.88      326.05     16.45 o 
   0  -1   4     1415.34     1480.64     46.40 o 
   1  -1   4       37.95       45.37      2.85 o 
   2  -1   4      573.55      475.00     27.19 o 
   3  -1   4        0.02       -0.23      0.56 o 
   4  -1   4     1322.72     1327.67     43.55 o 
   5  -1   4        9.27       11.46      2.18 o 
   6  -1   4      269.61      281.86     32.65 o 
   7  -1   4      409.31      415.45     72.58 o 
   8  -1   4      566.98      508.81     72.90 o 
   9  -1   4        7.83       12.16      2.43 o 
  10  -1   4        1.49        0.23      1.83 o 
  11  -1   4       10.45       17.72      9.12 o 
  12  -1   4       35.30       35.77      9.41 o 
 -10   0   4       98.61       94.56     10.71 o 
  -9   0   4       74.87       92.37      9.92 o 
  -8   0   4       22.57       29.71      5.06 o 
  -7   0   4       61.65       54.83      3.88 o 
  -6   0   4      157.10      163.63     10.10 o 
  -5   0   4       20.72       21.85      2.52 o 
  -4   0   4       50.65       65.34      9.27 o 
  -3   0   4       11.24       12.56      1.48 o 
  -2   0   4       73.43       70.92      2.44 o 
  -1   0   4      485.41      468.57     13.77 o 
   0   0   4      444.60      424.14     29.85 o 
   1   0   4      147.75      133.89      8.40 o 
   2   0   4      161.44      170.97     11.87 o 
   3   0   4      142.00      157.20      6.99 o 
   4   0   4       28.32       29.36      3.11 o 
   5   0   4     1145.55     1128.22     32.82 o 
   6   0   4      269.89      275.58      8.39 o 
   7   0   4      248.18      237.80      8.52 o 
   8   0   4      555.37      551.55     36.63 o 
   9   0   4      165.25      125.11     19.24 o 
  10   0   4        2.67       -0.88      1.82 o 
  11   0   4      240.43      207.13     12.66 o 
  12   0   4       11.06        3.49      4.95 o 
 -10   1   4        1.25        1.81      4.80 o 
  -9   1   4       88.36       90.47      9.81 o 
  -8   1   4       70.80       69.43      7.48 o 
  -7   1   4      210.72      232.17     15.21 o 
  -6   1   4       11.54       16.16      5.32 o 
  -5   1   4      184.41      155.98     11.46 o 
  -4   1   4        5.84        7.36      4.82 o 
  -3   1   4      602.07      640.02     59.60 o 
  -2   1   4     2076.95     2396.37    193.74 o 
  -1   1   4     3274.93     3677.63    127.19 o 
   0   1   4     1056.05     1090.44     69.52 o 
   1   1   4       55.98       41.49      2.69 o 
   2   1   4        3.68        3.33      1.47 o 
   3   1   4       16.70       14.73      0.72 o 
   4   1   4      579.73      546.43     14.84 o 
   5   1   4     1798.24     1893.36     48.82 o 
   6   1   4     1066.01     1009.76     29.32 o 
   7   1   4        0.78       -0.93      1.22 o 
   8   1   4      170.54      154.38      7.18 o 
   9   1   4       61.25       51.59      7.52 o 
  10   1   4        0.74        1.52      1.50 o 
  11   1   4       68.46       57.60      6.34 o 
  12   1   4        6.08        3.71      3.92 o 
  13   1   4       34.95       41.71     11.24 o 
 -10   2   4       31.65       30.57      6.52 o 
  -9   2   4       14.25       19.85      5.02 o 
  -8   2   4        0.77        0.43      3.89 o 
  -7   2   4       27.63       26.64      4.14 o 
  -6   2   4       24.95       35.76     11.26 o 
  -5   2   4        0.57        0.00      1.62 o 
  -4   2   4       11.99       12.16      2.14 o 
  -3   2   4      190.20      181.31     10.62 o 
  -2   2   4        4.80        3.03      0.72 o 
  -1   2   4     1190.40     1353.46     37.88 o 
   0   2   4      486.16       -0.09      0.52 o 
   1   2   4      116.40       90.87      5.85 o 
   2   2   4      362.19      340.83     17.91 o 
   3   2   4        1.22       -0.95      0.95 o 
   4   2   4        7.51        8.69      1.32 o 
   5   2   4       11.59       10.32      1.64 o 
   6   2   4        1.20        0.82      0.73 o 
   7   2   4     1019.66      953.07     69.26 o 
   8   2   4      203.62      163.22      6.54 o 
   9   2   4       94.76       75.79      8.71 o 
  10   2   4       82.55       89.52      7.97 o 
  11   2   4       59.58       54.90      7.23 o 
  12   2   4        3.62        8.07      3.39 o 
  13   2   4        1.92        0.54      4.05 o 
  -9   3   4        3.73        5.83      3.97 o 
  -8   3   4       19.08       20.77      4.16 o 
  -7   3   4        0.06       -2.34      2.34 o 
  -6   3   4       45.66       42.64      7.11 o 
  -5   3   4       11.14       14.45      5.48 o 
  -4   3   4      151.43      155.75      8.72 o 
  -3   3   4       20.77       28.30      3.85 o 
  -2   3   4      407.49      383.00     12.83 o 
  -1   3   4     4874.85     5503.24    151.12 o 
   0   3   4      211.98      269.99     27.99 o 
   1   3   4      122.85      152.03      3.99 o 
   2   3   4        1.71        1.12      0.55 o 
   3   3   4       39.73       54.53      3.51 o 
   4   3   4      694.64      721.12     25.86 o 
   5   3   4     1297.39     1466.45     57.91 o 
   6   3   4        0.06        3.18      1.58 o 
   7   3   4       19.44       17.10      2.01 o 
   8   3   4      497.39      432.58     59.51 o 
   9   3   4       45.23       49.07      4.88 o 
  10   3   4       47.93       43.32      5.25 o 
  11   3   4      125.81      128.13     11.26 o 
  12   3   4        0.02        2.84      6.54 o 
  13   3   4        6.55       20.30      8.20 o 
  -9   4   4        0.66       -3.85      3.85 o 
  -8   4   4       56.66       48.65      6.35 o 
  -7   4   4       11.87       13.23      3.66 o 
  -6   4   4       28.78       32.55      4.20 o 
  -5   4   4      188.50      192.65     12.18 o 
  -4   4   4        0.47       -0.91      3.53 o 
  -3   4   4       41.20       48.94      4.39 o 
  -2   4   4     1507.39     1526.09     64.61 o 
  -1   4   4      466.60      440.03     22.03 o 
   0   4   4       21.38       27.42      2.56 o 
   1   4   4     1622.75     1480.12    128.34 o 
   2   4   4      588.15      594.93     15.88 o 
   3   4   4      718.60      807.74     21.06 o 
   4   4   4      152.09      138.94      9.73 o 
   5   4   4      343.36      331.64      7.93 o 
   6   4   4      439.54      428.72     10.53 o 
   7   4   4      287.71      261.40     14.80 o 
   8   4   4       12.99       15.87      3.38 o 
   9   4   4      233.15      240.20     15.45 o 
  10   4   4       55.24       65.29      7.27 o 
  11   4   4       70.62       77.34      8.24 o 
  12   4   4        3.13        1.20      2.98 o 
  13   4   4       20.81       25.34      5.51 o 
  -9   5   4        5.66        7.32      4.47 o 
  -8   5   4      102.43      110.26     22.54 o 
  -7   5   4       35.46       35.16      5.70 o 
  -6   5   4        2.98       10.54      3.61 o 
  -5   5   4      241.41      259.07     16.02 o 
  -4   5   4      130.85      138.92      9.11 o 
  -3   5   4       11.65       17.24      3.94 o 
  -2   5   4       37.29       45.31      4.04 o 
  -1   5   4       46.09       41.23      1.75 o 
   0   5   4       72.89       69.38      2.66 o 
   1   5   4      173.39      172.70      7.72 o 
   2   5   4        1.01        0.85      1.12 o 
   3   5   4      303.87      315.59      9.29 o 
   4   5   4        0.01        1.21      1.03 o 
   5   5   4        4.73        3.22      0.79 o 
   6   5   4       46.99       43.48      2.81 o 
   7   5   4      213.76      204.18      7.14 o 
   8   5   4        1.60       -1.50      2.40 o 
   9   5   4       20.84       31.37      5.01 o 
  10   5   4       15.93       17.44      4.23 o 
  11   5   4       22.61       31.12      6.03 o 
  12   5   4        0.53        4.33      3.54 o 
  -8   6   4        7.56        9.44      4.64 o 
  -7   6   4       52.16       38.36      5.77 o 
  -6   6   4       20.70       35.36     11.04 o 
  -5   6   4        5.87        4.80      2.99 o 
  -4   6   4       28.29       24.47      6.67 o 
  -3   6   4      642.76      664.38     34.63 o 
  -2   6   4      539.96      495.82     24.43 o 
  -1   6   4     1365.56     1385.17     40.39 o 
   0   6   4      227.61      259.85      8.54 o 
   1   6   4      484.22      490.12     21.34 o 
   2   6   4      458.54      484.75     26.97 o 
   3   6   4       34.45       34.17      2.52 o 
   4   6   4      338.59      355.11     11.68 o 
   5   6   4      353.36      395.06     13.40 o 
   6   6   4      179.41      188.02      8.77 o 
   7   6   4        0.07       -0.03      0.74 o 
   8   6   4      118.20      110.54      7.92 o 
   9   6   4       15.09       18.50      4.06 o 
  10   6   4       28.90       27.77      5.19 o 
  11   6   4       85.51       99.28     10.86 o 
  12   6   4       12.65       10.78      4.42 o 
  -8   7   4      147.84      151.79     15.64 o 
  -7   7   4        0.44       -2.22      3.48 o 
  -6   7   4       93.12       79.39      9.13 o 
  -5   7   4       84.43       80.00      7.66 o 
  -4   7   4        0.63       -0.30      2.50 o 
  -3   7   4        2.14       -1.11      3.45 o 
  -2   7   4        1.45        8.00      7.08 o 
  -1   7   4       19.79       15.56      1.54 o 
   0   7   4      376.97      362.70     13.07 o 
   1   7   4      216.54      207.18     11.88 o 
   2   7   4      224.14      225.59      9.74 o 
   3   7   4      165.11      174.63      7.63 o 
   4   7   4      232.16      231.87      8.75 o 
   5   7   4        0.08        1.05      1.04 o 
   6   7   4       37.16       31.00      4.34 o 
   7   7   4       35.41       37.02      2.59 o 
   8   7   4       46.20       41.60      5.28 o 
   9   7   4       15.83       25.36      4.64 o 
  10   7   4        5.94       14.38      4.39 o 
  11   7   4      101.65       98.62     10.50 o 
  12   7   4       10.29       25.93      6.63 o 
  -7   8   4       10.85        5.17      5.70 o 
  -6   8   4       19.70       19.20      4.76 o 
  -5   8   4      200.89      194.21     15.59 o 
  -4   8   4       59.83       61.45      7.22 o 
  -3   8   4       64.71       67.80      7.59 o 
  -2   8   4       52.99       50.64      9.48 o 
  -1   8   4      289.99      285.25     17.61 o 
   0   8   4       14.91       16.23      3.56 o 
   1   8   4      494.91      511.08     26.95 o 
   2   8   4      133.50      126.57      6.85 o 
   3   8   4      307.08      317.32     13.38 o 
   4   8   4       72.63       65.10      4.42 o 
   5   8   4        8.05        7.31      2.38 o 
   6   8   4       21.58       18.89      2.04 o 
   7   8   4        0.40        2.64      3.69 o 
   8   8   4        0.17       -1.62      2.56 o 
   9   8   4       12.97        8.18      3.68 o 
  10   8   4       38.05       52.00      7.24 o 
  11   8   4      128.56      126.34     12.06 o 
  -6   9   4      129.77      140.82     15.64 o 
  -5   9   4       17.88       15.33      7.64 o 
  -4   9   4        0.38        2.29      3.38 o 
  -3   9   4       30.77       32.28      5.49 o 
  -2   9   4        2.77       11.97      4.21 o 
  -1   9   4        3.75        4.94      3.96 o 
   0   9   4       14.29       11.34      2.06 o 
   1   9   4      156.58      139.15     10.21 o 
   2   9   4       48.07       50.72      4.28 o 
   3   9   4      118.97      124.82      7.01 o 
   4   9   4       55.37       59.70      4.67 o 
   5   9   4       21.12       19.23      2.70 o 
   6   9   4      175.78      175.90      8.51 o 
   7   9   4        0.01        0.29      3.22 o 
   8   9   4        2.00        4.92      3.13 o 
   9   9   4       27.77       46.91      8.30 o 
  10   9   4       15.62       15.62      4.98 o 
  11   9   4      142.43      123.52     20.94 o 
  -5  10   4      109.34      106.94     13.26 o 
  -4  10   4       30.19       29.60      6.75 o 
  -3  10   4        9.51       15.06      5.06 o 
  -2  10   4       41.29       47.22      7.01 o 
  -1  10   4       17.32       19.42      4.54 o 
   0  10   4       16.86       19.43      4.48 o 
   1  10   4       11.37       14.24      5.25 o 
   2  10   4      295.88      297.95     14.23 o 
   3  10   4      108.97      116.32      7.40 o 
   4  10   4       12.55       19.30      3.22 o 
   5  10   4       87.83       95.10      6.40 o 
   6  10   4        5.30        3.48      4.89 o 
   7  10   4        7.65        5.16      3.27 o 
   8  10   4        2.54        4.27      2.99 o 
   9  10   4        1.01       -0.77      3.29 o 
  10  10   4        0.19        1.14      5.79 o 
  -4  11   4       24.66       23.37      5.88 o 
  -3  11   4        4.78        6.79      4.99 o 
  -2  11   4       31.61       33.16      8.38 o 
  -1  11   4        9.15        3.38      5.70 o 
   0  11   4       25.45       29.35      5.22 o 
   1  11   4       24.06       22.41      5.12 o 
   2  11   4       53.24       52.06      5.11 o 
   3  11   4       28.36       27.79      4.04 o 
   4  11   4        5.45        0.39      2.09 o 
   5  11   4        2.10        2.06      2.02 o 
   6  11   4      134.96      117.23      7.78 o 
   7  11   4       15.00        4.59      3.38 o 
   8  11   4       38.50       34.70      8.44 o 
   9  11   4       44.68       54.69     13.43 o 
  -2  12   4        8.87       14.73      5.47 o 
  -1  12   4       10.70        9.69      4.71 o 
   0  12   4       15.81       23.85      5.84 o 
   1  12   4       49.16       51.10      6.31 o 
   2  12   4      116.97      115.59     11.19 o 
   3  12   4       38.12       45.01      5.46 o 
   4  12   4       33.13       27.72      4.41 o 
   5  12   4        3.23        4.55      2.65 o 
   6  12   4       46.27       50.04     11.47 o 
   7  12   4       11.61       14.70      6.63 o 
   8  12   4        3.86        3.64      5.42 o 
   0  13   4        3.00        4.64      4.41 o 
   1  13   4        1.91        6.56      4.25 o 
   2  13   4       30.06       43.61      7.36 o 
   3  13   4        2.38        2.86      5.68 o 
   4  13   4       35.57       29.68      8.44 o 
   5  13   4       80.34      101.20     17.28 o 
   6  13   4       13.85        7.27      5.77 o 
  -3 -11   5        0.00        8.31      7.66 o 
  -2 -11   5       14.99       25.62     10.20 o 
  -1 -11   5        0.08        6.44      4.77 o 
   0 -11   5       35.43       34.16      6.40 o 
   1 -11   5        2.79        7.26      4.10 o 
   2 -11   5       10.37        5.91      6.19 o 
   3 -11   5       22.56       36.07     11.88 o 
  -5 -10   5        0.86        1.89      4.58 o 
  -4 -10   5       10.14        8.40      4.75 o 
  -3 -10   5       25.29       20.12      7.71 o 
  -2 -10   5       26.27       33.99      6.71 o 
  -1 -10   5        0.29       -0.72      2.69 o 
   0 -10   5       53.75       52.07      7.49 o 
   1 -10   5       54.09       42.37      6.41 o 
   2 -10   5        0.00        2.04      3.28 o 
   3 -10   5       20.50       23.74     13.80 o 
   4 -10   5       59.52       57.92     12.31 o 
   5 -10   5        2.82        2.93      4.99 o 
  -6  -9   5        6.37       12.91      5.29 o 
  -5  -9   5       43.08       45.32      7.14 o 
  -4  -9   5        0.19        4.44      4.49 o 
  -3  -9   5       35.03       38.56      6.37 o 
  -2  -9   5        1.39       -1.42      2.97 o 
  -1  -9   5       50.53       46.83      6.88 o 
   0  -9   5        1.03        0.68      2.81 o 
   1  -9   5       10.65       15.02      7.69 o 
   2  -9   5       23.58       32.76      9.52 o 
   3  -9   5        0.11        1.61      3.94 o 
   4  -9   5        0.47        0.02      2.71 o 
   5  -9   5        8.17        8.66      3.72 o 
   6  -9   5        8.98       28.95      9.97 o 
   7  -9   5       22.17       25.25     10.48 o 
  -7  -8   5       11.79       14.35      7.58 o 
  -6  -8   5       17.60       26.63      5.53 o 
  -5  -8   5       21.51       11.04      4.12 o 
  -4  -8   5        2.05        6.89      8.84 o 
  -3  -8   5        1.92       -4.84      4.84 o 
  -2  -8   5       25.64       38.81      5.86 o 
  -1  -8   5        4.06        9.05      3.62 o 
   0  -8   5      177.71      159.33     11.39 o 
   1  -8   5       14.62       15.63      3.70 o 
   2  -8   5       14.44       15.94      7.39 o 
   3  -8   5       31.84       42.47      7.80 o 
   4  -8   5       17.59       19.71      2.81 o 
   5  -8   5        0.03        6.52      2.43 o 
   6  -8   5       20.76       25.19      5.90 o 
   7  -8   5       84.11       85.44     15.60 o 
   8  -8   5       24.50       25.76      6.36 o 
  -8  -7   5        2.20        8.48     14.55 o 
  -7  -7   5        4.62        8.27      9.56 o 
  -6  -7   5       14.60       20.95      4.87 o 
  -5  -7   5        3.77        5.82      4.48 o 
  -4  -7   5        0.20        6.58      3.13 o 
  -3  -7   5       17.52       29.61      4.57 o 
  -2  -7   5        1.02        1.01      4.71 o 
  -1  -7   5      108.93      107.20      7.90 o 
   0  -7   5       41.05       39.21      4.88 o 
   1  -7   5      121.68      122.98     10.11 o 
   2  -7   5      128.13      120.21      9.43 o 
   3  -7   5       90.06       79.07      6.25 o 
   4  -7   5      191.48      189.48      9.58 o 
   5  -7   5       33.39       32.15      3.72 o 
   6  -7   5       55.06       58.09      4.99 o 
   7  -7   5       38.86       31.01      5.63 o 
   8  -7   5        0.10        2.82      3.53 o 
   9  -7   5       27.25       27.84      6.50 o 
  -8  -6   5       19.71       27.08      6.08 o 
  -7  -6   5       43.53       42.09      6.52 o 
  -6  -6   5       54.56       41.74      5.60 o 
  -5  -6   5       82.53       90.51      9.12 o 
  -4  -6   5        6.57       14.69      3.81 o 
  -3  -6   5      204.88      211.83     14.22 o 
  -2  -6   5        0.87       -0.01      1.86 o 
  -1  -6   5       16.67       21.91      3.54 o 
   0  -6   5       91.36       98.41      7.37 o 
   1  -6   5      126.97      150.21     10.62 o 
   2  -6   5      217.85      216.18     12.16 o 
   3  -6   5        3.49        6.30      3.95 o 
   4  -6   5      100.27       94.51      5.53 o 
   5  -6   5      188.10      191.80     10.68 o 
   6  -6   5       20.36       28.97      5.51 o 
   7  -6   5       64.07       66.40      7.31 o 
   8  -6   5       61.62       72.16      8.81 o 
   9  -6   5       57.44       61.96      9.06 o 
  10  -6   5        4.85        0.19      2.97 o 
  -9  -5   5       32.05       44.67      7.73 o 
  -8  -5   5        0.01       -2.23      3.56 o 
  -7  -5   5       23.08       28.74      6.54 o 
  -6  -5   5        1.51        0.24      2.70 o 
  -5  -5   5      327.23      326.05     20.44 o 
  -4  -5   5        6.50       12.61      3.46 o 
  -3  -5   5       65.18       54.54      7.71 o 
  -2  -5   5       78.08       79.79      7.89 o 
  -1  -5   5        2.91        3.46      2.45 o 
   0  -5   5       25.84       44.14      4.73 o 
   1  -5   5      662.57      607.07     64.81 o 
   2  -5   5      106.86      115.82      4.62 o 
   3  -5   5      512.73      553.73     20.17 o 
   4  -5   5      213.33      230.56     10.03 o 
   5  -5   5       46.79       46.38      5.08 o 
   6  -5   5       56.41       64.72      4.86 o 
   7  -5   5        1.27        1.11      1.88 o 
   8  -5   5        0.01       -2.23      2.23 o 
   9  -5   5       34.15       42.59      9.32 o 
  10  -5   5       45.77       54.28      8.25 o 
  -9  -4   5       20.89       23.63      5.65 o 
  -8  -4   5        0.83       -0.64      2.69 o 
  -7  -4   5       14.19       20.61      4.63 o 
  -6  -4   5      335.04      308.84     18.75 o 
  -5  -4   5       47.75       41.95      5.87 o 
  -4  -4   5        3.97        5.14      2.68 o 
  -3  -4   5      218.53      218.59     12.53 o 
  -2  -4   5        0.00        0.57      1.56 o 
  -1  -4   5       65.47       67.32      4.83 o 
   0  -4   5       45.04       47.46      4.88 o 
   1  -4   5       44.69       45.97      1.81 o 
   2  -4   5      110.43      120.24      5.77 o 
   3  -4   5       59.29       57.48      3.84 o 
   4  -4   5      708.76      789.74     28.44 o 
   5  -4   5      211.01      218.40      9.69 o 
   6  -4   5      113.62      125.52      6.91 o 
   7  -4   5        0.34        2.38      2.28 o 
   8  -4   5       44.50       40.39      3.94 o 
   9  -4   5       15.58       14.49      3.39 o 
  10  -4   5        4.38        5.28      3.86 o 
  11  -4   5       19.32       19.84      7.79 o 
  -9  -3   5        0.37       -7.32      7.32 o 
  -8  -3   5       17.82       22.46      4.81 o 
  -7  -3   5       24.23       23.30      4.74 o 
  -6  -3   5      101.31       82.78     10.37 o 
  -5  -3   5      445.49      396.04     44.24 o 
  -4  -3   5       21.23       20.60      2.00 o 
  -3  -3   5      423.07      370.38     50.91 o 
  -2  -3   5      225.61      233.49     10.96 o 
  -1  -3   5      385.82      447.10     35.28 o 
   0  -3   5      432.01      392.04     32.41 o 
   1  -3   5      600.40      708.50     18.25 o 
   2  -3   5       51.14       53.03      2.37 o 
   3  -3   5      339.28      372.56     11.90 o 
   4  -3   5       28.47       33.84      2.45 o 
   5  -3   5      260.57      282.27     10.52 o 
   6  -3   5       43.08       45.18      3.36 o 
   7  -3   5      269.74      264.31     11.67 o 
   8  -3   5       56.95       47.69      4.02 o 
   9  -3   5        6.44       10.61      2.44 o 
  10  -3   5       10.53       11.15      2.79 o 
  11  -3   5       23.94       41.76      9.51 o 
  -9  -2   5       46.04       54.39      9.75 o 
  -8  -2   5        6.65        8.07      2.50 o 
  -7  -2   5       60.09       60.77      4.75 o 
  -6  -2   5       90.57       98.74     17.41 o 
  -5  -2   5        7.59       10.06      2.66 o 
  -4  -2   5       17.16       12.42      2.83 o 
  -3  -2   5       54.53       50.91      2.49 o 
  -2  -2   5       41.23       39.85      5.50 o 
  -1  -2   5       35.96       30.69      1.91 o 
   0  -2   5      178.22      200.54      6.03 o 
   1  -2   5     1824.29     1849.58     67.86 o 
   2  -2   5      104.79      125.35      4.79 o 
   3  -2   5      109.54      108.86      4.86 o 
   4  -2   5        3.26        4.12      1.67 o 
   5  -2   5      102.09      106.03      4.38 o 
   6  -2   5      225.85      239.41      9.23 o 
   7  -2   5       39.75       36.13      3.22 o 
   8  -2   5       32.33       29.67      3.85 o 
   9  -2   5       16.76       13.51      2.34 o 
  10  -2   5        7.73        8.47      2.26 o 
  11  -2   5       77.50       75.18     11.58 o 
  12  -2   5        6.47        7.64      5.94 o 
  -9  -1   5        1.49       -0.52      2.89 o 
  -8  -1   5        1.18        6.03      3.21 o 
  -7  -1   5        7.49        7.57      2.17 o 
  -6  -1   5       73.64       76.85      4.88 o 
  -5  -1   5      205.32      207.92      8.71 o 
  -4  -1   5        8.84        8.75      2.16 o 
  -3  -1   5      307.32      294.59     24.76 o 
  -2  -1   5       88.03       83.61      5.02 o 
  -1  -1   5       60.27       50.07      3.17 o 
   0  -1   5      343.34      301.77     16.61 o 
   1  -1   5      136.16      169.14      5.86 o 
   2  -1   5       39.00       33.71      1.50 o 
   3  -1   5       31.34       32.61      2.18 o 
   4  -1   5      180.94      189.77      7.66 o 
   5  -1   5        5.04        3.59      0.97 o 
   6  -1   5      275.04      282.04     20.94 o 
   7  -1   5      317.67      303.70     21.35 o 
   8  -1   5      365.66      341.52     32.01 o 
   9  -1   5        4.09        5.61      2.59 o 
  10  -1   5        2.16       10.15      3.20 o 
  11  -1   5        7.89        4.28      3.24 o 
  12  -1   5       35.55       26.50      8.14 o 
  -9   0   5       21.93       22.14     10.07 o 
  -8   0   5        0.14        2.53      3.80 o 
  -7   0   5       56.98       47.13      5.83 o 
  -6   0   5       64.99       71.91      4.57 o 
  -5   0   5      204.01      213.77     11.41 o 
  -4   0   5       22.01       25.96      2.18 o 
  -3   0   5      148.13      173.06      6.38 o 
  -2   0   5      162.86      136.02     17.90 o 
  -1   0   5       29.92       27.47      2.08 o 
   0   0   5       25.48       18.04      1.54 o 
   1   0   5       60.84       53.06      3.15 o 
   2   0   5       42.41       44.93      4.36 o 
   3   0   5       19.04       19.74      2.38 o 
   4   0   5      665.33      604.86     14.49 o 
   5   0   5      252.67      245.63     15.88 o 
   6   0   5        1.92        2.22      1.35 o 
   7   0   5       55.37       59.42      3.37 o 
   8   0   5       23.21       22.63      2.48 o 
   9   0   5       16.66       18.99      2.41 o 
  10   0   5       33.46       35.36      3.93 o 
  11   0   5       33.52       31.89      4.61 o 
  12   0   5       29.87      129.11     63.88 o 
  -9   1   5        5.25        6.63      4.15 o 
  -8   1   5        5.27        9.89      3.99 o 
  -7   1   5       14.41       18.93      4.24 o 
  -6   1   5       29.58       30.97      5.55 o 
  -5   1   5      107.05       96.95      6.36 o 
  -4   1   5      339.36      314.21     10.70 o 
  -3   1   5       18.45       13.74      1.74 o 
  -2   1   5       33.70       28.49      2.28 o 
  -1   1   5      504.74      635.40     17.06 o 
   0   1   5       44.09       42.05      4.26 o 
   1   1   5      340.89      330.64      8.23 o 
   2   1   5      290.83      322.63     11.81 o 
   3   1   5       88.09      117.81      8.02 o 
   4   1   5      377.19      388.08     13.35 o 
   5   1   5       95.94       88.13      5.59 o 
   6   1   5      656.88      599.61     24.56 o 
   7   1   5        3.03        2.80      1.26 o 
   8   1   5       24.65       23.62      2.50 o 
   9   1   5       24.74       26.97      2.85 o 
  10   1   5        1.46       -2.38      2.38 o 
  11   1   5      109.92       95.90      7.58 o 
  12   1   5        0.12       -2.56      2.75 o 
  13   1   5        4.77       -0.71      4.97 o 
  -9   2   5        7.41       11.54      9.84 o 
  -8   2   5       37.47       39.43      6.65 o 
  -7   2   5       16.33       21.07      4.50 o 
  -6   2   5       38.84       44.26      7.36 o 
  -5   2   5      105.07      104.52      9.36 o 
  -4   2   5       67.25       62.78      3.43 o 
  -3   2   5      408.07      392.90     11.90 o 
  -2   2   5       47.05       46.29      5.40 o 
  -1   2   5       75.60      119.11      6.36 o 
   0   2   5      854.32     1017.90     26.54 o 
   1   2   5     4425.88     3845.21    498.82 o 
   2   2   5       10.22       19.23      2.62 o 
   3   2   5      125.26      133.41      5.39 o 
   4   2   5      106.53      105.93      5.91 o 
   5   2   5       56.25       69.97      4.13 o 
   6   2   5        3.90        7.83      2.56 o 
   7   2   5     2120.37     2159.44    102.28 o 
   8   2   5        8.32       11.70      3.16 o 
   9   2   5      242.11      275.15     16.28 o 
  10   2   5       40.87       51.65      5.67 o 
  11   2   5       11.43       18.87      4.48 o 
  12   2   5        1.29       10.94      4.94 o 
  13   2   5        3.57       10.48      6.82 o 
  -9   3   5       34.77       42.70     10.14 o 
  -8   3   5        9.79        4.10      3.18 o 
  -7   3   5        2.45        1.32      6.30 o 
  -6   3   5       21.57       24.53      4.11 o 
  -5   3   5      202.83      214.96     12.90 o 
  -4   3   5       35.68       32.88      3.65 o 
  -3   3   5       95.83       85.11     11.33 o 
  -2   3   5       95.06       91.24      4.81 o 
  -1   3   5       32.12       18.12      5.92 o 
   0   3   5      801.65      760.17     27.08 o 
   1   3   5       90.76       84.97      9.74 o 
   2   3   5        3.94        3.60      0.79 o 
   3   3   5       58.78       48.50      2.11 o 
   4   3   5      752.53      795.38     30.06 o 
   5   3   5       99.31       98.60     12.02 o 
   6   3   5      172.42      168.61      8.25 o 
   7   3   5      115.83      114.89      7.46 o 
   8   3   5      450.53      457.38     23.78 o 
   9   3   5        4.81        4.00      2.59 o 
  10   3   5       65.89       68.65      9.61 o 
  11   3   5       33.37       42.42      5.82 o 
  12   3   5        0.40        0.88      2.93 o 
  13   3   5       12.33       12.20      4.60 o 
  -9   4   5        6.55        9.27      4.84 o 
  -8   4   5       34.73       46.34      6.93 o 
  -7   4   5       11.73       16.08      4.57 o 
  -6   4   5       54.52       61.16      6.85 o 
  -5   4   5       82.64       73.96      6.32 o 
  -4   4   5       38.63       34.22      4.36 o 
  -3   4   5      127.54      131.92      7.84 o 
  -2   4   5      479.96      381.16     34.30 o 
  -1   4   5       14.48       12.47      2.96 o 
   0   4   5      284.61      381.60     31.05 o 
   1   4   5     3136.78     3279.94    118.80 o 
   2   4   5      174.82      169.32      5.01 o 
   3   4   5        6.40        6.82      1.25 o 
   4   4   5      174.75      142.28      6.78 o 
   5   4   5      472.25      532.01     27.85 o 
   6   4   5      462.35      462.44     20.97 o 
   7   4   5       83.84       91.29      6.62 o 
   8   4   5       12.74       13.39      2.96 o 
   9   4   5      374.04      381.65     21.72 o 
  10   4   5       11.88       12.87      3.65 o 
  11   4   5       64.92       64.70      7.41 o 
  12   4   5        7.28       11.70      4.55 o 
  13   4   5       19.68       31.31     10.15 o 
  -8   5   5      142.96      138.55     13.44 o 
  -7   5   5       11.85        9.99      5.34 o 
  -6   5   5       29.52       23.91      4.93 o 
  -5   5   5       13.22       21.94      3.76 o 
  -4   5   5       16.21       20.34      3.99 o 
  -3   5   5      782.48      765.35     39.48 o 
  -2   5   5      176.89      162.24      9.89 o 
  -1   5   5        0.02       -0.88      0.88 o 
   0   5   5       38.91       31.15      2.21 o 
   1   5   5        0.09        1.31      2.77 o 
   2   5   5      187.52      162.84      6.58 o 
   3   5   5      595.15      665.64     20.28 o 
   4   5   5      225.69      227.93     10.79 o 
   5   5   5      213.48      187.59     18.38 o 
   6   5   5        0.02       -1.12      3.70 o 
   7   5   5      774.73      834.40     42.60 o 
   8   5   5        1.42        0.76      2.16 o 
   9   5   5      169.55      173.19     12.72 o 
  10   5   5        5.40       10.64      3.83 o 
  11   5   5        4.03        1.51      3.19 o 
  12   5   5        1.54       -4.06      4.06 o 
  -8   6   5        6.26       11.37      5.03 o 
  -7   6   5       26.09       26.62      5.78 o 
  -6   6   5        1.62       -3.21      3.21 o 
  -5   6   5      132.97      146.62     11.26 o 
  -4   6   5       10.61       15.43      3.78 o 
  -3   6   5       15.52       26.62      9.16 o 
  -2   6   5      252.05      247.41     13.80 o 
  -1   6   5       87.94       95.85      9.00 o 
   0   6   5      120.41      107.38      5.02 o 
   1   6   5      413.43      408.37     19.27 o 
   2   6   5      105.79      115.54      5.04 o 
   3   6   5      807.38      778.35     36.11 o 
   4   6   5        4.56        6.92      1.38 o 
   5   6   5        4.27        4.81      0.97 o 
   6   6   5       88.61       95.08      7.59 o 
   7   6   5        4.77        2.19      2.26 o 
   8   6   5       35.02       27.20      4.36 o 
   9   6   5        0.37       -2.24      2.92 o 
  10   6   5       25.46       24.71      4.76 o 
  11   6   5      101.83       98.56     13.80 o 
  12   6   5        4.20        8.76      5.37 o 
  -7   7   5        0.92        3.81      5.42 o 
  -6   7   5      130.73      134.71     12.39 o 
  -5   7   5        2.92        6.32      3.30 o 
  -4   7   5       42.59       47.93      6.29 o 
  -3   7   5      127.26      142.35     10.08 o 
  -2   7   5      107.14      102.41      8.68 o 
  -1   7   5      164.91      158.21     11.70 o 
   0   7   5      265.82      266.70      9.85 o 
   1   7   5      419.44      401.30     20.98 o 
   2   7   5      201.35      212.98     16.50 o 
   3   7   5       64.37       64.64      4.17 o 
   4   7   5      270.07      266.04     10.03 o 
   5   7   5      243.42      260.82      9.39 o 
   6   7   5       68.69       65.30      3.25 o 
   7   7   5        3.91        1.08      2.47 o 
   8   7   5       13.77       25.63      6.91 o 
   9   7   5      301.91      301.04     20.16 o 
  10   7   5        5.14        0.14      6.38 o 
  11   7   5       21.25       28.48      6.44 o 
  12   7   5        7.33        7.60     11.89 o 
  -6   8   5       13.85       22.05      4.84 o 
  -5   8   5       55.59       62.08      8.48 o 
  -4   8   5       14.23       19.83      7.96 o 
  -3   8   5       20.18       29.68      5.30 o 
  -2   8   5       86.49       95.70     16.96 o 
  -1   8   5        4.60        9.05      8.09 o 
   0   8   5        8.97       12.66      1.98 o 
   1   8   5      286.61      318.66     19.27 o 
   2   8   5      611.25      640.00     26.50 o 
   3   8   5      136.97      145.38      7.41 o 
   4   8   5      179.47      189.02      8.50 o 
   5   8   5      307.14      290.74     11.70 o 
   6   8   5        7.00       11.39      2.22 o 
   7   8   5       56.87       57.92      6.56 o 
   8   8   5        7.38        5.67      2.99 o 
   9   8   5       35.97       40.66      5.39 o 
  10   8   5        0.22        6.98      3.85 o 
  11   8   5      102.48      101.44     11.77 o 
  -6   9   5       22.21       28.41     12.44 o 
  -5   9   5        0.33       -1.35      6.94 o 
  -4   9   5        8.55       12.54      7.54 o 
  -3   9   5        9.00       13.52      4.63 o 
  -2   9   5       67.62       67.72      7.90 o 
  -1   9   5        3.31        6.41      3.32 o 
   0   9   5       10.41       10.65      3.62 o 
   1   9   5        5.98        5.31      2.01 o 
   2   9   5      156.55      161.82      8.63 o 
   3   9   5      359.66      360.70     15.81 o 
   4   9   5       13.07       12.43      2.57 o 
   5   9   5        6.53        8.74      2.08 o 
   6   9   5        3.28        5.32      2.01 o 
   7   9   5       42.85       46.27      8.75 o 
   8   9   5        1.04        2.57      4.38 o 
   9   9   5       40.72       48.45      7.95 o 
  10   9   5        3.28       15.55      8.59 o 
  11   9   5       79.39       77.33     19.16 o 
  -4  10   5       15.70       31.85      7.22 o 
  -3  10   5       61.52       57.51      7.81 o 
  -2  10   5       27.95       26.73      5.12 o 
  -1  10   5       15.56       17.75      4.88 o 
   0  10   5       15.43       31.41     12.75 o 
   1  10   5       42.79       44.34      5.77 o 
   2  10   5       21.56       25.64      3.53 o 
   3  10   5        4.94        5.32      2.40 o 
   4  10   5       63.14       70.59      5.84 o 
   5  10   5      121.84      128.09      7.60 o 
   6  10   5       11.23       12.77      2.47 o 
   7  10   5        4.52       13.04      4.63 o 
   8  10   5        2.44        6.72      3.55 o 
   9  10   5       31.95       41.49      6.46 o 
  10  10   5       15.32       21.26     14.46 o 
  -3  11   5       16.05       20.12      5.72 o 
  -2  11   5       68.96       83.30     10.26 o 
  -1  11   5        1.50        4.30      3.31 o 
   0  11   5       18.03       21.41      5.11 o 
   1  11   5       17.46       26.77      5.55 o 
   2  11   5        1.86       -1.71      2.21 o 
   3  11   5       91.77       93.24      7.01 o 
   4  11   5      265.88      282.77     16.25 o 
   5  11   5      144.50      136.53     16.44 o 
   6  11   5       44.68       52.78      6.75 o 
   7  11   5        9.89        7.49      4.01 o 
   8  11   5       53.10       58.60     12.03 o 
   9  11   5        8.44        4.37      6.35 o 
  -2  12   5       55.42       47.85      9.33 o 
  -1  12   5        3.65        1.74      3.60 o 
   0  12   5        0.65        2.60      5.34 o 
   1  12   5        0.64        6.90      4.04 o 
   2  12   5        0.58        5.65      3.74 o 
   3  12   5       41.73       46.57      5.56 o 
   4  12   5        2.35       -2.40      2.67 o 
   5  12   5        7.56        9.62      8.23 o 
   6  12   5        5.91        8.64      7.12 o 
   7  12   5       25.60       32.95     11.15 o 
   8  12   5       35.48       56.59     14.87 o 
   1  13   5       18.19       22.92      6.07 o 
   2  13   5        0.04       25.12     20.54 o 
   3  13   5        0.54       -1.04      3.38 o 
   5  13   5      111.08      123.07     21.57 o 
   0 -11   6      107.16      109.88     13.20 o 
   1 -11   6        1.24        8.85      5.73 o 
  -4 -10   6       34.18       37.25      8.09 o 
  -3 -10   6        0.61       -3.05      4.27 o 
  -2 -10   6        0.24        6.72      4.38 o 
  -1 -10   6        2.79        2.16      3.23 o 
   0 -10   6        1.65        9.47      7.54 o 
   1 -10   6       38.77       49.49      7.96 o 
   2 -10   6        6.39        1.28      3.54 o 
   3 -10   6        0.01       -1.65      3.18 o 
   5 -10   6        3.38       15.13      7.71 o 
  -5  -9   6        4.37       14.75      5.55 o 
  -4  -9   6        0.07        5.62      4.85 o 
  -3  -9   6       39.97       38.65      6.93 o 
  -2  -9   6       13.24       15.24      5.00 o 
  -1  -9   6      114.65      126.01     16.58 o 
   0  -9   6       19.64       32.01      6.39 o 
   1  -9   6        5.34        3.34      4.47 o 
   2  -9   6        0.98       -0.82      2.68 o 
   3  -9   6        6.13        1.75      3.08 o 
   4  -9   6        5.75        3.61      3.71 o 
   5  -9   6        0.78        3.17      3.70 o 
   6  -9   6       28.42       34.63     11.32 o 
  -6  -8   6        1.52        8.56      4.76 o 
  -5  -8   6        1.03        4.03      3.99 o 
  -4  -8   6       22.65       24.61      4.93 o 
  -3  -8   6       17.91       23.21      4.64 o 
  -2  -8   6        6.11        8.58      7.57 o 
  -1  -8   6       15.60       18.87      4.05 o 
   0  -8   6       31.52       39.12      6.12 o 
   1  -8   6       18.11       19.14      4.53 o 
   2  -8   6       27.07       31.93      8.25 o 
   3  -8   6        0.79        0.06      2.75 o 
   4  -8   6        0.67        1.90      3.34 o 
   5  -8   6        9.84        8.76      3.73 o 
   6  -8   6        1.55        1.41      2.60 o 
   7  -8   6       64.84       81.08     16.31 o 
   8  -8   6       49.04       51.98     13.39 o 
  -7  -7   6        4.25        6.03      3.91 o 
  -6  -7   6       11.35       11.98      4.54 o 
  -5  -7   6       30.61       29.08      5.98 o 
  -4  -7   6       19.06       26.08      9.49 o 
  -3  -7   6        0.35        2.98      4.44 o 
  -2  -7   6        7.94        9.65      3.67 o 
  -1  -7   6        3.06        3.95      2.81 o 
   0  -7   6        2.75        0.56      6.22 o 
   1  -7   6      383.77      378.95     23.32 o 
   2  -7   6       95.72       94.82      7.84 o 
   3  -7   6       44.12       46.66      5.38 o 
   4  -7   6      124.45      119.13     16.45 o 
   5  -7   6        9.88        7.93      2.62 o 
   6  -7   6       34.10       36.15      8.16 o 
   7  -7   6        8.43       12.56      3.08 o 
   8  -7   6        1.58        2.21      3.64 o 
   9  -7   6        3.98        3.87      3.99 o 
  -8  -6   6        2.36        7.07      4.75 o 
  -7  -6   6        0.57       -1.34      3.27 o 
  -6  -6   6       35.91       41.65      8.63 o 
  -5  -6   6        0.30        0.21      4.83 o 
  -4  -6   6       13.75       14.48      3.39 o 
  -3  -6   6       11.83       17.55      4.10 o 
  -2  -6   6       11.22       19.38      3.82 o 
  -1  -6   6       16.77       27.02      4.08 o 
   0  -6   6        3.29        2.64      2.42 o 
   1  -6   6       17.10       18.10      3.42 o 
   2  -6   6      108.90      111.33      8.75 o 
   3  -6   6       69.09       53.64      5.31 o 
   4  -6   6       34.20       34.39      4.61 o 
   5  -6   6        2.41        1.27      1.65 o 
   6  -6   6       19.50       22.26      3.28 o 
   7  -6   6       56.21       60.33      5.59 o 
   8  -6   6        3.28        1.34      2.12 o 
   9  -6   6      101.25      112.12     12.56 o 
  10  -6   6       18.04       11.17      7.77 o 
  -8  -5   6        0.03        3.13      4.35 o 
  -7  -5   6        7.77       10.22     10.35 o 
  -6  -5   6        5.07        6.50      6.33 o 
  -5  -5   6       87.43       79.88      8.28 o 
  -4  -5   6        0.15        2.50      2.86 o 
  -3  -5   6      126.18      116.89      8.59 o 
  -2  -5   6       44.63       41.82      6.66 o 
  -1  -5   6       15.09       17.87      6.55 o 
   0  -5   6       10.84       12.93      3.16 o 
   1  -5   6      132.39      149.72      9.41 o 
   2  -5   6       36.50       28.85      3.03 o 
   3  -5   6      674.83      686.89     25.24 o 
   4  -5   6       43.31       45.26      6.34 o 
   5  -5   6        0.06        7.62      9.05 o 
   6  -5   6        4.51        2.63      2.98 o 
   7  -5   6       83.44       93.63      6.65 o 
   8  -5   6        2.65        0.39      2.49 o 
   9  -5   6       43.38       60.29      7.74 o 
  10  -5   6       38.68       63.88     12.53 o 
  -8  -4   6        0.28       -0.71      3.55 o 
  -7  -4   6       28.94       39.08      6.40 o 
  -6  -4   6        4.92       13.45     12.45 o 
  -5  -4   6        2.67        3.03      5.64 o 
  -4  -4   6       79.37       84.42     12.16 o 
  -3  -4   6       61.66       43.22      6.69 o 
  -2  -4   6       58.74       55.57      5.49 o 
  -1  -4   6        0.22       -1.51      1.80 o 
   0  -4   6        4.86        5.15      2.35 o 
   1  -4   6      379.16      378.44     24.29 o 
   2  -4   6       32.03       33.18      1.96 o 
   3  -4   6      343.52      368.82     21.43 o 
   4  -4   6      339.50      352.12     13.78 o 
   5  -4   6      115.12      122.06      6.53 o 
   6  -4   6      331.13      336.55     15.18 o 
   7  -4   6        1.26        0.96      1.77 o 
   8  -4   6        2.46        1.48      1.92 o 
   9  -4   6        6.63        6.29      2.29 o 
  10  -4   6       30.39       23.99      5.25 o 
  11  -4   6        0.10        1.29      4.84 o 
  -9  -3   6        2.94        0.32      6.03 o 
  -8  -3   6       44.24       45.15      6.20 o 
  -7  -3   6        2.13        2.17      2.95 o 
  -6  -3   6       15.42       15.08      3.68 o 
  -5  -3   6        2.31        2.30      2.23 o 
  -4  -3   6       27.06       19.46      3.84 o 
  -3  -3   6      154.85      169.86     12.37 o 
  -2  -3   6       18.71       27.25      5.09 o 
  -1  -3   6       45.96       50.85      4.48 o 
   0  -3   6      214.92      185.39      9.95 o 
   1  -3   6        1.17        3.24      1.91 o 
   2  -3   6       25.22       29.76      1.85 o 
   3  -3   6       73.29       78.01      3.66 o 
   4  -3   6      106.72      113.04      5.26 o 
   5  -3   6        1.45        3.51      1.51 o 
   6  -3   6        0.47        1.19      1.42 o 
   7  -3   6      227.92      214.17      9.94 o 
   8  -3   6        6.74       11.88      3.11 o 
   9  -3   6        8.24       12.06      5.90 o 
  10  -3   6        4.96        8.36      2.42 o 
  11  -3   6        0.14        3.53      4.97 o 
  -9  -2   6       26.45       36.40      9.99 o 
  -8  -2   6        7.02       11.39      7.71 o 
  -7  -2   6        5.84       15.74      3.58 o 
  -6  -2   6        0.14       -1.05      1.35 o 
  -5  -2   6       46.38       42.79      3.99 o 
  -4  -2   6       27.39       21.71      2.54 o 
  -3  -2   6      598.10      511.62     40.00 o 
  -2  -2   6     1061.33      976.81     78.65 o 
  -1  -2   6       51.15       46.20      4.43 o 
   0  -2   6       35.88       23.45      1.87 o 
   1  -2   6      517.59      546.34     28.08 o 
   2  -2   6        3.99        2.23      0.82 o 
   3  -2   6     1467.42     1582.26     48.29 o 
   4  -2   6      125.06      119.62      7.86 o 
   5  -2   6      166.20      185.54      7.43 o 
   6  -2   6      264.86      242.05     11.94 o 
   7  -2   6        6.44        6.63      4.12 o 
   8  -2   6        1.79       -0.94      1.36 o 
   9  -2   6       32.12       35.48      6.84 o 
  10  -2   6        0.10       -0.14      1.86 o 
  11  -2   6        6.35        8.86      8.61 o 
  12  -2   6       38.42       33.79      7.79 o 
  -9  -1   6        8.91        9.43      7.00 o 
  -8  -1   6       13.53       28.39      8.14 o 
  -7  -1   6       38.70       33.44      4.14 o 
  -6  -1   6       23.27       24.02      2.84 o 
  -5  -1   6      112.37      102.68      7.21 o 
  -4  -1   6      264.79      268.15     14.83 o 
  -3  -1   6       19.88       21.76      1.97 o 
  -2  -1   6       73.59       68.28      5.02 o 
  -1  -1   6      419.13      408.42     25.32 o 
   0  -1   6      469.38      489.80     18.58 o 
   1  -1   6       51.93       40.96      1.98 o 
   2  -1   6      106.48      102.83      3.90 o 
   3  -1   6      265.68      270.09     12.23 o 
   4  -1   6      103.56       86.89      4.78 o 
   5  -1   6       95.30       84.10      3.79 o 
   6  -1   6       16.89       17.23      2.51 o 
   7  -1   6       34.17       39.20      3.07 o 
   8  -1   6        5.11        5.52      2.50 o 
   9  -1   6      134.05      104.76      7.07 o 
  10  -1   6        1.61        1.51      2.77 o 
  11  -1   6       34.94       39.68      4.81 o 
  12  -1   6        8.30       -0.37      3.51 o 
  -9   0   6        4.84       19.59      8.16 o 
  -8   0   6       53.51       52.87      7.13 o 
  -7   0   6        5.55        2.11      2.43 o 
  -6   0   6       17.13       19.31      4.01 o 
  -5   0   6       36.48       42.92      6.21 o 
  -4   0   6       32.61       33.64      2.77 o 
  -3   0   6     1327.77     1379.49     48.13 o 
  -2   0   6      848.53      769.51    113.71 o 
  -1   0   6        8.51        3.82      2.75 o 
   0   0   6      588.53      543.27     21.17 o 
   1   0   6        1.46        1.22      0.82 o 
   2   0   6      409.60      472.65     16.78 o 
   3   0   6      338.15      388.39     16.49 o 
   4   0   6      176.41      163.09      7.56 o 
   5   0   6        2.00        3.66      1.11 o 
   6   0   6       86.53       94.50      8.78 o 
   7   0   6      779.81      752.29     84.59 o 
   8   0   6       13.93       11.29      2.15 o 
   9   0   6       38.00       37.93      4.76 o 
  10   0   6       86.82       99.62     16.02 o 
  11   0   6        7.44        8.64      3.71 o 
  12   0   6       10.98       20.75      5.01 o 
  -9   1   6       63.91       70.16      9.96 o 
  -8   1   6        0.29        0.09      6.50 o 
  -7   1   6       57.35       56.45      6.12 o 
  -6   1   6       96.29      103.62      8.68 o 
  -5   1   6      161.00      147.28      7.65 o 
  -4   1   6       23.84       23.45      2.30 o 
  -3   1   6       41.51       37.84      2.84 o 
  -2   1   6      686.63      661.10     20.93 o 
  -1   1   6       30.94       35.19      2.67 o 
   0   1   6      731.64      876.14     25.67 o 
   1   1   6      242.49      272.55     11.53 o 
   2   1   6       39.34       37.78      2.71 o 
   3   1   6      259.11      240.24      5.98 o 
   4   1   6      370.04      419.27     26.95 o 
   5   1   6        0.81        1.71      0.47 o 
   6   1   6      278.46      262.37     12.17 o 
   7   1   6      137.68      141.03      8.69 o 
   8   1   6      315.69      277.02     14.26 o 
   9   1   6        2.73        2.94      2.63 o 
  10   1   6        7.12        8.37      3.17 o 
  11   1   6       58.93       60.01      6.47 o 
  12   1   6        6.77       13.30      5.54 o 
  13   1   6        8.12       13.15      6.93 o 
  -9   2   6        2.17       -4.76      4.76 o 
  -8   2   6       16.43       17.13      9.38 o 
  -7   2   6        0.05       -2.90      3.07 o 
  -6   2   6      158.10      161.68     22.43 o 
  -5   2   6      129.43      121.08     11.79 o 
  -4   2   6       24.37       23.93      3.47 o 
  -3   2   6       64.94       60.12      4.88 o 
  -2   2   6      110.27      112.03      5.63 o 
  -1   2   6      213.54      215.93      9.42 o 
   0   2   6      417.50      436.57     41.70 o 
   1   2   6      283.32      380.98     40.72 o 
   2   2   6      299.91      355.73     73.61 o 
   3   2   6        4.00        5.62      0.96 o 
   4   2   6       83.51      101.36      8.89 o 
   5   2   6       56.03       68.44      4.11 o 
   6   2   6        4.54        4.62      1.81 o 
   7   2   6      223.21      238.53     12.45 o 
   8   2   6      233.61      252.71     14.28 o 
   9   2   6      776.21      725.50     39.37 o 
  10   2   6        6.94        9.61      3.82 o 
  11   2   6        3.32        6.22      4.97 o 
  12   2   6       14.43       12.94      3.54 o 
  13   2   6       28.51       25.14      5.54 o 
  -8   3   6       14.63       18.46      5.37 o 
  -7   3   6       52.80       58.12      7.81 o 
  -6   3   6       50.23       45.04      6.06 o 
  -5   3   6       27.77       18.27      3.98 o 
  -4   3   6       46.77       42.49      4.61 o 
  -3   3   6       83.92       90.03      8.38 o 
  -2   3   6       61.10       46.14      3.08 o 
  -1   3   6      384.89      464.65     14.16 o 
   0   3   6      773.94      856.04     33.31 o 
   1   3   6      882.31     1005.55     33.29 o 
   2   3   6       16.75       24.72      3.18 o 
   3   3   6       48.51       57.04      4.57 o 
   4   3   6        1.54        7.18      5.77 o 
   5   3   6        2.53        5.69      4.29 o 
   6   3   6        0.37        0.24      1.75 o 
   7   3   6      509.99      491.44     25.06 o 
   8   3   6      394.00      407.68     22.69 o 
   9   3   6      357.42      372.20     22.47 o 
  10   3   6      107.84      115.99     10.14 o 
  11   3   6        0.30       -2.12      3.30 o 
  12   3   6       20.32       21.97      5.48 o 
  13   3   6        0.36        1.60      3.41 o 
  -8   4   6        0.76       -2.36      3.89 o 
  -7   4   6       17.16        8.34      4.08 o 
  -6   4   6       48.37       53.12      6.43 o 
  -5   4   6        8.43        1.68      2.62 o 
  -4   4   6        6.41       10.79      4.33 o 
  -3   4   6        1.35        2.86      3.29 o 
  -2   4   6      298.81      293.16     21.36 o 
  -1   4   6       28.25       36.24      3.67 o 
   0   4   6       77.75       75.90      3.57 o 
   1   4   6       29.47       33.08      3.05 o 
   2   4   6      672.47      692.55     19.67 o 
   3   4   6      332.41      341.47     10.79 o 
   4   4   6      356.55      370.45     16.43 o 
   5   4   6        9.55       25.11      4.04 o 
   6   4   6      201.94      191.47     10.48 o 
   7   4   6      144.78      140.30     10.45 o 
   8   4   6        0.03        9.00      4.69 o 
   9   4   6       13.89       15.70      3.94 o 
  10   4   6        7.92       13.96      6.16 o 
  11   4   6       25.30       35.50      6.21 o 
  12   4   6       15.28       32.58      7.52 o 
  13   4   6       17.26       23.62      6.40 o 
  -8   5   6       13.57        9.33      5.14 o 
  -7   5   6        3.56        5.92      3.79 o 
  -6   5   6       61.91       66.82      8.44 o 
  -5   5   6        0.01       -1.12      3.01 o 
  -4   5   6       20.53       22.51      3.94 o 
  -3   5   6        0.14        2.14      2.43 o 
  -2   5   6       59.52       72.74      6.59 o 
  -1   5   6        0.98        0.56      0.89 o 
   0   5   6        0.07        0.39      1.16 o 
   1   5   6       65.03       67.49      4.60 o 
   2   5   6      125.63      123.22      7.27 o 
   3   5   6       41.84       41.70      2.53 o 
   4   5   6      115.63      100.61      6.98 o 
   5   5   6      192.68      180.25     10.32 o 
   6   5   6      279.96      263.92     13.48 o 
   7   5   6       66.91       80.81     10.77 o 
   8   5   6       87.72       93.56     10.28 o 
   9   5   6      628.07      649.76     38.27 o 
  10   5   6        0.93        1.22      2.80 o 
  11   5   6        0.86        5.32      4.80 o 
  12   5   6       25.13       27.88      5.74 o 
  -7   6   6       29.05       43.21      7.19 o 
  -6   6   6       13.02       17.56      4.64 o 
  -5   6   6       49.95       52.19      7.23 o 
  -4   6   6       14.04       13.83      3.55 o 
  -3   6   6       34.63       21.62      4.20 o 
  -2   6   6        3.71        3.65      2.68 o 
  -1   6   6      148.55      149.95      9.57 o 
   0   6   6      140.64      151.51     15.38 o 
   1   6   6      267.05      282.93     14.17 o 
   2   6   6      151.10      144.96      6.51 o 
   3   6   6      338.73      335.20     17.75 o 
   4   6   6       22.62       23.61      3.22 o 
   5   6   6      172.39      174.09     10.92 o 
   6   6   6       49.47       48.78      5.63 o 
   7   6   6      103.16       94.18     10.69 o 
   8   6   6       67.71       59.40      6.50 o 
   9   6   6      287.05      280.12     19.20 o 
  10   6   6        0.10        5.89      4.14 o 
  11   6   6       18.57       20.73      5.40 o 
  12   6   6       10.98       10.04      4.47 o 
  -6   7   6       27.68       28.10      6.24 o 
  -5   7   6        6.58       14.53      5.89 o 
  -4   7   6       10.57       13.28      3.91 o 
  -3   7   6       34.24       33.29     11.02 o 
  -2   7   6       92.19       90.69      7.82 o 
  -1   7   6       10.19       12.09      3.01 o 
   0   7   6      220.33      197.03      9.64 o 
   1   7   6      570.37      472.22     70.97 o 
   2   7   6      566.76      558.85     21.17 o 
   3   7   6      665.20      664.84     25.37 o 
   4   7   6      134.82      132.85      6.30 o 
   5   7   6      124.60      129.79      5.60 o 
   6   7   6        0.48        1.11      2.37 o 
   7   7   6      184.45      167.23     12.41 o 
   8   7   6        0.81        8.41      4.55 o 
   9   7   6       65.27       73.19      8.15 o 
  10   7   6       20.57       34.46      5.93 o 
  11   7   6       84.06       76.71      8.87 o 
  12   7   6        2.58        2.07      3.35 o 
  -6   8   6       34.95       42.35      7.33 o 
  -5   8   6       52.76       56.60      9.51 o 
  -4   8   6       42.00       42.04      6.83 o 
  -3   8   6       24.38       36.55      5.48 o 
  -2   8   6       10.07       12.30      3.89 o 
  -1   8   6       12.09        9.63      3.55 o 
   0   8   6       11.71       16.84      3.66 o 
   1   8   6        0.96        2.81      4.88 o 
   2   8   6      327.95      330.27     14.02 o 
   3   8   6      223.05      226.24     10.36 o 
   4   8   6      220.99      225.26     10.16 o 
   5   8   6        6.58        6.54      1.64 o 
   6   8   6      260.48      246.32     17.50 o 
   7   8   6       24.59       26.93      4.78 o 
   8   8   6       57.37       56.33      5.76 o 
   9   8   6       60.64       56.93      7.40 o 
  10   8   6        1.62        2.25      4.51 o 
  11   8   6       21.32       21.31      5.76 o 
  -5   9   6       17.25       13.42      4.92 o 
  -4   9   6       59.95       59.59      8.87 o 
  -3   9   6        0.00        1.14      2.81 o 
  -2   9   6      162.56      149.31     18.68 o 
  -1   9   6        0.47        7.26      3.37 o 
   0   9   6      367.49      370.63     24.67 o 
   1   9   6      130.42      132.44      7.40 o 
   2   9   6       28.06       28.70      3.33 o 
   3   9   6      225.58      219.76     11.14 o 
   4   9   6        0.56       -1.56      2.08 o 
   5   9   6       27.10       24.61      2.80 o 
   6   9   6       46.10       35.20      4.52 o 
   7   9   6       61.37       47.02      5.98 o 
   8   9   6       46.92       38.89     11.36 o 
   9   9   6       22.27       22.33      5.17 o 
  10   9   6       11.66       13.27      4.79 o 
  11   9   6       71.56       73.22     10.18 o 
  -4  10   6        3.36        2.03      4.38 o 
  -3  10   6       99.77      104.58     10.98 o 
  -2  10   6       16.91       17.81     10.01 o 
  -1  10   6        9.43        8.22      6.19 o 
   0  10   6        0.04        0.95      3.16 o 
   1  10   6       71.46       84.49      9.33 o 
   2  10   6       72.88       62.80      5.04 o 
   3  10   6       31.14       38.17      3.86 o 
   4  10   6      232.19      228.32     13.97 o 
   5  10   6       50.76       48.24      5.74 o 
   6  10   6        9.54       14.40      3.91 o 
   7  10   6       41.83       41.65      6.03 o 
   8  10   6        0.74        6.04      5.52 o 
   9  10   6        1.94        2.95      3.25 o 
  10  10   6        5.09        0.12      5.76 o 
  -3  11   6       23.51       29.77      7.42 o 
  -2  11   6       88.96       94.02     10.79 o 
  -1  11   6        0.58        5.09      4.36 o 
   0  11   6       32.71       45.66      7.67 o 
   1  11   6       10.61       23.26      7.08 o 
   2  11   6       34.54       28.16      5.44 o 
   3  11   6       36.84       41.33      5.13 o 
   4  11   6       19.44       21.86      4.47 o 
   5  11   6       32.22       32.51      5.84 o 
   6  11   6        0.03        3.23      4.15 o 
   7  11   6       20.05       23.00      5.42 o 
   8  11   6       70.59       60.06     13.88 o 
   9  11   6       53.94       49.73      8.18 o 
  -1  12   6        4.34       16.84      6.36 o 
   0  12   6       33.52       27.89      6.83 o 
   1  12   6        1.57       -1.08      3.34 o 
   2  12   6       13.10       29.11      5.94 o 
   3  12   6       94.17       94.58     10.27 o 
   4  12   6       27.36       33.27      6.28 o 
   5  12   6       21.97       14.49      5.05 o 
   6  12   6        2.62        3.73      3.71 o 
   7  12   6        0.61       -1.76      3.54 o 
   8  12   6       41.70       30.78     10.78 o 
   2  13   6        6.76        6.69      6.18 o 
   3  13   6       26.37       24.41      8.29 o 
   4  13   6       21.73       31.98     10.01 o 
   5  13   6       23.41       11.82      6.76 o 
  -2 -10   7       17.62       26.67      9.43 o 
  -1 -10   7        2.92        1.86      5.46 o 
   0 -10   7        8.90        8.63      3.92 o 
   1 -10   7        0.25        3.24      3.88 o 
   2 -10   7       32.44       37.95      7.60 o 
   3 -10   7        2.13        1.51      3.88 o 
  -4  -9   7        9.89       19.46      6.19 o 
  -3  -9   7       20.76       26.23      5.91 o 
  -2  -9   7       14.09       35.95     12.20 o 
  -1  -9   7       13.63       15.53      5.45 o 
   0  -9   7        2.13        3.35      3.58 o 
   1  -9   7       36.33       49.36      7.14 o 
   2  -9   7        1.23       -3.11      3.21 o 
   3  -9   7        1.55        0.52      7.16 o 
   4  -9   7       28.80       27.93      6.54 o 
   5  -9   7        4.58       -0.33      3.48 o 
   6  -9   7       16.48       37.69     12.79 o 
  -5  -8   7        0.12       -0.18      2.87 o 
  -4  -8   7        0.42        5.78      3.94 o 
  -3  -8   7        0.81       -1.03      3.56 o 
  -2  -8   7        8.01        9.37      4.22 o 
  -1  -8   7       32.36       33.96      5.51 o 
   0  -8   7        0.30        9.69      8.88 o 
   1  -8   7       59.49       76.40     21.74 o 
   2  -8   7       23.61       23.25      7.71 o 
   3  -8   7        5.14        8.24      4.17 o 
   4  -8   7        3.83        4.60      3.43 o 
   5  -8   7        3.06       -0.71      3.20 o 
   6  -8   7        1.95        6.58      4.54 o 
   7  -8   7        1.02        2.86      6.52 o 
  -6  -7   7        9.21        2.35      8.88 o 
  -5  -7   7       10.91      137.76     67.41 o 
  -4  -7   7       25.57       20.58      4.87 o 
  -3  -7   7        0.10        3.13      3.30 o 
  -2  -7   7        6.03       11.52      3.93 o 
  -1  -7   7        9.11        8.86      3.79 o 
   0  -7   7        5.00        9.44      3.06 o 
   1  -7   7       41.93       47.64      6.80 o 
   2  -7   7       22.72       29.97      5.40 o 
   3  -7   7       54.93       61.33      7.77 o 
   4  -7   7        0.00        3.86      3.30 o 
   5  -7   7        0.38        2.16      3.10 o 
   6  -7   7       91.74       80.39      6.78 o 
   7  -7   7        0.26       -2.30      2.48 o 
   8  -7   7        1.37        0.88      3.19 o 
  -7  -6   7       24.17       27.65     10.51 o 
  -6  -6   7       38.08       48.35      7.67 o 
  -5  -6   7        7.14        7.52      6.66 o 
  -4  -6   7       48.35       47.70      6.47 o 
  -3  -6   7        1.76        4.18      3.29 o 
  -2  -6   7        2.25        3.28      5.01 o 
  -1  -6   7       26.29       29.16      4.92 o 
   0  -6   7       38.53       37.15      8.65 o 
   1  -6   7      154.58      172.58     13.34 o 
   2  -6   7       83.04       86.90      8.33 o 
   3  -6   7       93.76      109.96      9.37 o 
   4  -6   7       88.65       73.17      8.39 o 
   5  -6   7      207.40      205.34     11.19 o 
   6  -6   7      138.50      144.79     13.56 o 
   7  -6   7        9.96        5.95      2.65 o 
   8  -6   7       20.53       22.70      3.73 o 
   9  -6   7       74.19       89.44     10.89 o 
  -7  -5   7       24.35       32.11      6.11 o 
  -6  -5   7       10.41        9.00      3.58 o 
  -5  -5   7       48.05       48.71      6.14 o 
  -4  -5   7        1.24       -0.97      2.63 o 
  -3  -5   7       29.48       24.25      3.74 o 
  -2  -5   7        2.23       -1.38      2.64 o 
  -1  -5   7       41.87       37.64      4.82 o 
   0  -5   7       11.66       20.52      3.98 o 
   1  -5   7       47.96       42.89      4.84 o 
   2  -5   7        0.52       -1.17      2.40 o 
   3  -5   7      268.16      269.98     10.66 o 
   4  -5   7      222.80      238.65     10.87 o 
   5  -5   7        6.63        3.78      2.31 o 
   6  -5   7       48.67       52.62      5.92 o 
   7  -5   7        7.60        8.48      3.93 o 
   8  -5   7        7.43        7.94      2.84 o 
   9  -5   7       12.66       22.13      8.47 o 
  10  -5   7        2.58        0.24      4.56 o 
  -7  -4   7       34.99       39.47      8.00 o 
  -6  -4   7        2.78        7.90      3.84 o 
  -5  -4   7        0.61        4.66      3.08 o 
  -4  -4   7       40.14       33.36      4.54 o 
  -3  -4   7       14.61       13.04      5.15 o 
  -2  -4   7       43.39       39.98      4.72 o 
  -1  -4   7       83.69       76.85      6.87 o 
   0  -4   7      187.11      167.15     21.01 o 
   1  -4   7      275.74      302.69     19.03 o 
   2  -4   7        8.37        8.65      2.41 o 
   3  -4   7      392.50      400.31     17.77 o 
   4  -4   7       75.33       87.22      8.12 o 
   5  -4   7      345.04      390.36     16.74 o 
   6  -4   7      764.48      857.82     37.84 o 
   7  -4   7        7.27        7.80      2.78 o 
   8  -4   7        0.04       -2.03      2.03 o 
   9  -4   7        3.44        5.66      2.47 o 
  10  -4   7        0.15        5.47      5.34 o 
  11  -4   7        6.02        2.35      5.29 o 
  -8  -3   7        8.87       12.96      7.38 o 
  -7  -3   7       10.32       11.49      4.17 o 
  -6  -3   7       45.59       55.88      7.50 o 
  -5  -3   7        2.20        2.72      2.52 o 
  -4  -3   7      126.43      120.01      9.23 o 
  -3  -3   7      380.55      359.07     39.49 o 
  -2  -3   7       58.91       56.56      5.36 o 
  -1  -3   7        0.75        0.02      2.88 o 
   0  -3   7       39.62       38.66      4.26 o 
   1  -3   7      121.98      117.61      4.67 o 
   2  -3   7       28.52       30.34      2.30 o 
   3  -3   7       94.64       96.23      4.79 o 
   4  -3   7      303.75      314.30     12.27 o 
   5  -3   7        3.83        8.85      1.92 o 
   6  -3   7       28.25       31.32      3.01 o 
   7  -3   7       22.84       21.66      2.77 o 
   8  -3   7        0.47       -0.26      1.48 o 
   9  -3   7       27.71       26.91      3.28 o 
  10  -3   7       17.42       16.04      3.52 o 
  11  -3   7        4.97       -1.79      4.54 o 
  -8  -2   7        0.59        5.60      5.98 o 
  -7  -2   7        9.69       15.44      3.87 o 
  -6  -2   7       67.53       70.05      7.05 o 
  -5  -2   7       27.70       33.35      4.90 o 
  -4  -2   7       15.74       14.97      3.12 o 
  -3  -2   7      142.01      133.27     11.62 o 
  -2  -2   7      289.29      264.00     23.02 o 
  -1  -2   7        7.94        5.47      1.58 o 
   0  -2   7      321.35      304.29     20.77 o 
   1  -2   7        1.52        2.08      0.84 o 
   2  -2   7        1.24        5.70      1.20 o 
   3  -2   7      871.95      934.11     29.70 o 
   4  -2   7      219.69      227.00      8.17 o 
   5  -2   7       33.65       26.73      2.37 o 
   6  -2   7      333.94      337.62     17.66 o 
   7  -2   7       12.64       18.83      6.62 o 
   8  -2   7      111.22      110.39      5.84 o 
   9  -2   7       11.83       21.66      2.87 o 
  10  -2   7       12.05       14.53      3.30 o 
  11  -2   7        5.30        0.84      3.20 o 
  12  -2   7       27.69       24.00      8.72 o 
  -8  -1   7        1.71        8.35      5.01 o 
  -7  -1   7       12.68       23.22      9.45 o 
  -6  -1   7        1.39       -0.06      1.60 o 
  -5  -1   7        8.88        5.01      3.51 o 
  -4  -1   7      337.18      309.44     22.71 o 
  -3  -1   7      721.39      720.90     27.03 o 
  -2  -1   7      107.55      101.91      6.79 o 
  -1  -1   7       68.52       62.77      2.93 o 
   0  -1   7      183.49      158.74      6.73 o 
   1  -1   7      103.10      107.26      9.43 o 
   2  -1   7        3.12        4.17      1.79 o 
   3  -1   7      390.94      358.49     10.55 o 
   4  -1   7       32.43       29.00      2.92 o 
   5  -1   7      152.07      163.53      5.99 o 
   6  -1   7      404.48      407.72     14.52 o 
   7  -1   7      113.89      109.28      4.95 o 
   8  -1   7        5.03        5.75      1.81 o 
   9  -1   7       22.99       23.13      3.78 o 
  10  -1   7        2.28        4.33      2.52 o 
  11  -1   7        4.06        0.55      3.39 o 
  12  -1   7       20.85       26.62      8.20 o 
  -8   0   7        0.01        3.77      5.29 o 
  -7   0   7        3.42        1.88      3.50 o 
  -6   0   7       26.06       23.54      2.95 o 
  -5   0   7        1.74        6.15      2.67 o 
  -4   0   7       47.48       44.23      4.96 o 
  -3   0   7      840.74      875.71     46.58 o 
  -2   0   7       20.61       22.17      4.12 o 
  -1   0   7      239.62      243.82     12.02 o 
   0   0   7      213.13      200.30     18.65 o 
   1   0   7       53.28       58.07      2.76 o 
   2   0   7        0.16        3.71      0.96 o 
   3   0   7        2.78        2.28      1.37 o 
   4   0   7        0.47        1.43      1.10 o 
   5   0   7       73.62       72.92      2.87 o 
   6   0   7        8.33        8.40      1.15 o 
   7   0   7        3.31        1.23      2.08 o 
   8   0   7      315.74      276.34     23.70 o 
   9   0   7      110.23      104.63     12.42 o 
  10   0   7        7.53        8.92      4.08 o 
  11   0   7       24.27       22.02      7.79 o 
  12   0   7        2.20        0.29      2.17 o 
  -8   1   7        3.56        2.50      4.24 o 
  -7   1   7       38.37       28.01      7.30 o 
  -6   1   7        0.39        1.27      2.28 o 
  -5   1   7        0.09        1.91      1.47 o 
  -4   1   7       72.81       69.44     12.23 o 
  -3   1   7      174.18      179.12     16.14 o 
  -2   1   7      396.19      374.01     13.68 o 
  -1   1   7      228.34      246.50      9.03 o 
   0   1   7      168.79      183.60      7.30 o 
   1   1   7       11.78       12.40      1.39 o 
   2   1   7        3.58        1.04      1.06 o 
   3   1   7       26.69       29.47      1.55 o 
   4   1   7       45.28       43.72      2.12 o 
   5   1   7        0.12        0.65      1.49 o 
   6   1   7      182.66      190.09     29.86 o 
   7   1   7       58.13       70.59     10.94 o 
   8   1   7      692.74      628.88     41.68 o 
   9   1   7      205.63      211.18     13.17 o 
  10   1   7       11.41       20.99      8.82 o 
  11   1   7        9.51       11.77      3.82 o 
  12   1   7      131.64      161.71     36.92 o 
  -8   2   7        3.06        0.32      3.27 o 
  -7   2   7       15.95       28.76      8.54 o 
  -6   2   7        5.25        8.73      4.04 o 
  -5   2   7       33.86       31.35      4.64 o 
  -4   2   7      405.24      339.25     29.91 o 
  -3   2   7      216.64      189.05      8.20 o 
  -2   2   7        7.08        8.55      1.66 o 
  -1   2   7      627.11      695.27     51.99 o 
   0   2   7        0.11       -0.01      1.11 o 
   1   2   7        0.96        5.05      1.35 o 
   2   2   7        8.84        8.31      1.55 o 
   3   2   7      106.83      122.99      4.59 o 
   4   2   7      206.88      220.12     16.60 o 
   5   2   7        6.37        6.89      2.01 o 
   6   2   7      254.43      236.97     11.82 o 
   7   2   7       93.10       89.91      6.28 o 
   8   2   7       17.62       21.91      4.14 o 
   9   2   7      254.83      240.25     15.24 o 
  10   2   7       25.13       27.75      4.55 o 
  11   2   7        3.49       14.16      3.97 o 
  12   2   7       67.50       73.50      8.38 o 
  13   2   7        2.58       -1.97      3.02 o 
  -8   3   7       19.91       26.71      6.54 o 
  -7   3   7       13.48       30.37      5.60 o 
  -6   3   7        1.85        8.14      3.67 o 
  -5   3   7       26.84       33.99      8.21 o 
  -4   3   7      217.87      215.58     13.96 o 
  -3   3   7      111.04      108.21      7.84 o 
  -2   3   7        2.42        7.00      1.71 o 
  -1   3   7       10.77        9.96      1.58 o 
   0   3   7       10.27       14.39      1.87 o 
   1   3   7        2.42       15.43      6.73 o 
   2   3   7       29.01       30.69      1.95 o 
   3   3   7      205.71      219.93     17.80 o 
   4   3   7      284.64      237.30     17.30 o 
   5   3   7      114.58      108.33      6.72 o 
   6   3   7      127.99      117.68      7.41 o 
   7   3   7       68.41       62.99      6.05 o 
   8   3   7      348.02      282.67     15.91 o 
   9   3   7      380.39      398.68     23.85 o 
  10   3   7      175.88      185.78     18.47 o 
  11   3   7       51.41       51.48      9.37 o 
  12   3   7       47.62       68.05      7.82 o 
  13   3   7        2.64        7.05      3.83 o 
  -7   4   7      101.79      102.30     12.22 o 
  -6   4   7        3.20        8.65      6.52 o 
  -5   4   7       95.92      103.41     10.20 o 
  -4   4   7        6.47        3.75      3.61 o 
  -3   4   7       91.36       64.54      5.44 o 
  -2   4   7      153.30      128.97      5.12 o 
  -1   4   7       52.26       65.50      3.29 o 
   0   4   7       11.93       14.94      2.81 o 
   1   4   7      100.60       94.30      5.16 o 
   2   4   7       59.12       74.11     11.69 o 
   3   4   7      458.59      469.59     25.23 o 
   4   4   7       25.56       18.38      3.82 o 
   5   4   7       96.47      108.58      6.92 o 
   6   4   7       27.98       36.67      7.79 o 
   7   4   7      141.11      143.75      8.89 o 
   8   4   7      309.86      306.34     18.67 o 
   9   4   7      267.30      263.22     17.00 o 
  10   4   7        2.74        0.40      5.18 o 
  11   4   7       31.67       36.68      6.05 o 
  12   4   7       65.19       73.50      8.87 o 
  13   4   7        6.64        7.88      6.21 o 
  -7   5   7        3.98        1.87      3.88 o 
  -6   5   7       42.89       53.25      8.09 o 
  -5   5   7        0.42        1.85      6.80 o 
  -4   5   7       63.35       59.78      6.90 o 
  -3   5   7        0.42        1.54      2.50 o 
  -2   5   7       69.61       74.83      6.54 o 
  -1   5   7       66.70       61.43      4.78 o 
   0   5   7      108.89      118.27      5.20 o 
   1   5   7      300.97      337.70     33.58 o 
   2   5   7       49.80       49.55      3.18 o 
   3   5   7      250.79      219.13      7.91 o 
   4   5   7     1438.39     1371.44     79.42 o 
   5   5   7      103.41      114.99      8.09 o 
   6   5   7      154.71      159.88      9.90 o 
   7   5   7       17.36       21.17      4.27 o 
   8   5   7       10.86       14.17      3.28 o 
   9   5   7      116.89      131.88     10.87 o 
  10   5   7       51.49       53.74      6.47 o 
  11   5   7       14.14       14.68      3.86 o 
  12   5   7        8.93       11.81      6.54 o 
  -6   6   7        2.69        6.37      6.14 o 
  -5   6   7      102.07       91.61     13.46 o 
  -4   6   7       52.55       36.81      6.03 o 
  -3   6   7        2.41        8.71      3.60 o 
  -2   6   7        0.88       -1.21      3.19 o 
  -1   6   7        1.79        2.52      4.33 o 
   0   6   7      220.40      189.51      7.49 o 
   1   6   7      123.51      119.40     11.90 o 
   2   6   7        0.15        0.57      1.21 o 
   3   6   7      207.28      192.78      8.17 o 
   4   6   7        6.31        7.60      2.28 o 
   5   6   7       20.10       20.79      4.41 o 
   6   6   7      402.63      368.67     20.16 o 
   7   6   7       91.65       92.98      8.18 o 
   8   6   7       51.59       53.77      5.53 o 
   9   6   7      194.82      188.33     14.33 o 
  10   6   7      108.52       89.27      8.66 o 
  11   6   7        6.26       10.53      5.61 o 
  12   6   7       20.68       28.92      6.38 o 
  -6   7   7        0.52       -1.27      3.68 o 
  -5   7   7       24.50       27.11      5.23 o 
  -4   7   7       11.34       11.45      3.61 o 
  -3   7   7       15.14       19.91      4.79 o 
  -2   7   7       49.69       49.55      6.07 o 
  -1   7   7        7.16       10.43      3.01 o 
   0   7   7      114.16      103.39     10.54 o 
   1   7   7      589.30      543.59     31.32 o 
   2   7   7       39.40       39.00      3.29 o 
   3   7   7      961.60     1011.13     39.68 o 
   4   7   7       23.56       18.91      2.60 o 
   5   7   7       55.31       56.70      5.79 o 
   6   7   7       70.31       52.98      5.93 o 
   7   7   7        0.79        2.23      2.76 o 
   8   7   7        3.15        0.25      2.54 o 
   9   7   7       62.66       52.25     13.65 o 
  10   7   7       16.33       18.17      4.70 o 
  11   7   7      109.11      112.16     10.91 o 
  12   7   7        0.03       -1.88      5.03 o 
  -5   8   7       41.63       39.75      7.67 o 
  -4   8   7        2.83        6.19      4.48 o 
  -3   8   7       21.18       18.19      3.93 o 
  -2   8   7       29.23       32.03      4.91 o 
  -1   8   7        8.71       15.36      4.18 o 
   0   8   7       93.47       92.27      8.10 o 
   1   8   7        6.13       11.64      1.89 o 
   2   8   7      353.54      344.59     15.12 o 
   3   8   7        2.14       -0.43      1.63 o 
   4   8   7      563.45      543.00     25.89 o 
   5   8   7       53.29       51.45      6.07 o 
   6   8   7      172.52      170.49     19.73 o 
   7   8   7       33.95       32.24      5.34 o 
   8   8   7        2.38        0.06      2.32 o 
   9   8   7        0.01        3.31      3.68 o 
  10   8   7       67.27       64.35      8.18 o 
  11   8   7       52.17       55.60      8.73 o 
  -4   9   7        2.96        5.22      4.12 o 
  -3   9   7        6.52        6.57      6.81 o 
  -2   9   7       19.71       20.58      5.08 o 
  -1   9   7        0.00        5.59      3.33 o 
   0   9   7      223.49      229.65     15.95 o 
   1   9   7        0.26        2.94      5.67 o 
   2   9   7       16.39       20.65      2.85 o 
   3   9   7      207.25      201.97      9.85 o 
   4   9   7       20.67       19.33      3.34 o 
   5   9   7      244.62      259.34     17.62 o 
   6   9   7        0.31       10.90      7.76 o 
   7   9   7       13.86       11.96      4.12 o 
   8   9   7        0.86       12.91      4.32 o 
   9   9   7       40.72       28.48      5.40 o 
  10   9   7        6.27       11.10      6.90 o 
  11   9   7        0.25        4.69      4.20 o 
  -3  10   7       51.33       63.50      9.84 o 
  -2  10   7       71.49       72.64      8.58 o 
  -1  10   7        0.74        8.01      4.14 o 
   0  10   7       29.15       29.73      6.16 o 
   1  10   7       48.88       48.74      7.44 o 
   2  10   7      152.40      140.67     12.28 o 
   3  10   7      187.34      193.55     11.39 o 
   4  10   7        5.90       19.17      5.39 o 
   5  10   7       20.02       18.28      4.40 o 
   6  10   7       99.19       85.55      9.38 o 
   7  10   7        2.46        4.74      4.67 o 
   8  10   7        1.64        1.73      3.47 o 
   9  10   7        8.17        9.66      4.44 o 
  10  10   7        8.37       18.67      5.70 o 
  -2  11   7       17.85       28.14      6.42 o 
  -1  11   7       18.64       28.55      6.25 o 
   0  11   7       13.30       12.48      6.86 o 
   1  11   7       49.14       65.51      8.44 o 
   2  11   7        0.32        1.69      6.40 o 
   3  11   7       30.31       34.84      8.61 o 
   4  11   7        2.09       -1.14      4.05 o 
   5  11   7        2.85        6.31      3.61 o 
   6  11   7        2.84        6.27      4.07 o 
   7  11   7       28.91       30.28     10.70 o 
   8  11   7       23.90       22.46      6.20 o 
   9  11   7       16.74       19.78      5.40 o 
   0  12   7      104.26      101.84     13.37 o 
   1  12   7        6.84        7.25      5.31 o 
   2  12   7        0.06        3.53      3.40 o 
   3  12   7       17.25       26.60      8.42 o 
   4  12   7       28.49       24.54      8.54 o 
   5  12   7       54.27       46.32      7.48 o 
   6  12   7        0.96        2.72      3.86 o 
   7  12   7       16.63       31.65      6.88 o 
  -2  -9   8       23.76       30.21      8.43 o 
  -1  -9   8       13.43       24.98      6.75 o 
   0  -9   8        3.29        4.01      4.03 o 
   1  -9   8        4.18        9.67      8.07 o 
   2  -9   8        0.47       -3.69      4.37 o 
   3  -9   8        0.07        3.05      3.51 o 
   4  -9   8        5.68       11.15      5.30 o 
  -4  -8   8       16.23       18.29      6.25 o 
  -3  -8   8        9.75       16.03      9.30 o 
  -2  -8   8        4.92        3.57      3.74 o 
  -1  -8   8       21.25       26.33      7.55 o 
   0  -8   8       16.88       18.93     13.27 o 
   1  -8   8       39.24       43.58      8.05 o 
   2  -8   8       16.41       31.49      5.97 o 
   3  -8   8        0.00       -2.96      2.96 o 
   4  -8   8       29.25       34.06      6.75 o 
   5  -8   8        3.04        1.04      3.45 o 
   6  -8   8        8.77        6.89      4.35 o 
  -5  -7   8        6.55        4.82      3.97 o 
  -4  -7   8        2.23        6.89      4.61 o 
  -3  -7   8        8.79       20.81      5.02 o 
  -2  -7   8        1.78        5.41      8.21 o 
  -1  -7   8        4.27        8.89      3.86 o 
   0  -7   8       26.98       29.60      5.85 o 
   1  -7   8        0.21       -3.14      3.14 o 
   2  -7   8        0.60        1.84      4.80 o 
   3  -7   8       60.15       59.55      7.92 o 
   4  -7   8       74.04       83.07      9.14 o 
   5  -7   8       21.54       27.88      5.99 o 
   6  -7   8       16.57       74.82     49.61 o 
   7  -7   8        9.50        9.53      5.01 o 
  -6  -6   8        0.56        8.78      3.86 o 
  -5  -6   8        0.31       -0.17      3.02 o 
  -4  -6   8       12.77       10.71      7.19 o 
  -3  -6   8        9.26       13.87      4.19 o 
  -2  -6   8       11.09       16.99      4.54 o 
  -1  -6   8        0.41        5.98      5.19 o 
   0  -6   8        2.87       -0.47      2.47 o 
   1  -6   8        0.75        5.71      4.13 o 
   2  -6   8       11.76       12.89      3.66 o 
   3  -6   8       38.15       36.69      5.85 o 
   4  -6   8      129.04      121.60     10.08 o 
   5  -6   8       27.90       32.00      5.66 o 
   6  -6   8       69.35       72.25      8.00 o 
   7  -6   8       25.96       24.46      3.89 o 
   8  -6   8       25.28       25.93      4.37 o 
   9  -6   8       24.66       36.59      9.84 o 
  -6  -5   8        2.00        1.56      3.28 o 
  -5  -5   8        0.59        4.65      3.57 o 
  -4  -5   8       14.76       30.35     11.53 o 
  -3  -5   8       41.35       38.18      6.05 o 
  -2  -5   8       11.80        8.87      3.75 o 
  -1  -5   8       97.75       98.13      8.62 o 
   0  -5   8       81.03       84.20      8.38 o 
   1  -5   8        5.51        2.99      2.57 o 
   2  -5   8       26.07       25.06      4.05 o 
   3  -5   8        0.49       -1.76      2.40 o 
   4  -5   8      190.85      186.93     10.93 o 
   5  -5   8       17.34       19.59      2.82 o 
   6  -5   8       92.06      101.06      7.09 o 
   7  -5   8       63.74       58.28      5.72 o 
   8  -5   8       13.81       10.81      3.28 o 
   9  -5   8       17.89       13.24      7.49 o 
  10  -5   8        9.81        5.51      4.89 o 
  -7  -4   8       29.59       29.42      6.72 o 
  -6  -4   8        6.43       13.85      8.51 o 
  -5  -4   8        4.01        7.71      6.45 o 
  -4  -4   8       20.23       18.11      3.97 o 
  -3  -4   8        4.15        8.08      3.25 o 
  -2  -4   8       23.17       25.07      3.92 o 
  -1  -4   8       66.96       54.97      6.34 o 
   0  -4   8        0.75        9.78      6.35 o 
   1  -4   8       30.16       26.07      3.85 o 
   2  -4   8       65.58       60.07      8.84 o 
   3  -4   8      194.49      187.47     10.86 o 
   4  -4   8        0.01       -0.49      1.23 o 
   5  -4   8        8.75       10.28      2.13 o 
   6  -4   8       96.45       90.47      6.13 o 
   7  -4   8       53.50       61.29      5.10 o 
   8  -4   8       32.27       35.28      4.28 o 
   9  -4   8        9.88        9.48      7.15 o 
  10  -4   8        2.21        6.69      3.63 o 
  -7  -3   8        8.30       10.20      6.69 o 
  -6  -3   8        0.62        7.97      3.77 o 
  -5  -3   8        7.07       12.68      4.06 o 
  -4  -3   8       17.02       20.93      4.33 o 
  -3  -3   8       13.02       12.28      3.02 o 
  -2  -3   8        1.33        2.63      2.45 o 
  -1  -3   8      109.24      113.66      8.92 o 
   0  -3   8        8.83       14.75      2.65 o 
   1  -3   8        1.63        4.73      2.29 o 
   2  -3   8       29.36       26.94      4.00 o 
   3  -3   8      282.43      270.64     16.10 o 
   4  -3   8      102.63      113.30      6.05 o 
   5  -3   8       13.25       13.05      2.07 o 
   6  -3   8      362.79      381.35     17.10 o 
   7  -3   8       79.14       84.73      5.54 o 
   8  -3   8       30.30       27.05      3.02 o 
   9  -3   8       30.35       26.52      4.37 o 
  10  -3   8       36.61       29.85      4.62 o 
  11  -3   8        2.56       -5.64      5.68 o 
  -7  -2   8        0.01       -5.66      5.77 o 
  -6  -2   8        7.59        6.26      3.16 o 
  -5  -2   8       44.03       34.06      4.97 o 
  -4  -2   8       44.49       43.14      6.77 o 
  -3  -2   8        0.01       -1.99      2.27 o 
  -2  -2   8      104.61       93.47      9.06 o 
  -1  -2   8      970.76      830.71     72.56 o 
   0  -2   8      242.00      220.77     14.52 o 
   1  -2   8      101.65       80.83      5.94 o 
   2  -2   8      152.01      142.62      5.96 o 
   3  -2   8       27.55       22.59      2.07 o 
   4  -2   8      140.85      141.14      6.10 o 
   5  -2   8       57.92       58.56      3.52 o 
   6  -2   8       72.28       73.24      5.95 o 
   7  -2   8       41.25       41.42      3.41 o 
   8  -2   8      106.97       95.75      5.92 o 
   9  -2   8       12.35       14.49      5.90 o 
  10  -2   8        0.58       -2.42      2.74 o 
  11  -2   8        1.47        0.44      2.62 o 
  -7  -1   8       18.23       27.16      8.33 o 
  -6  -1   8        0.03        1.55      3.44 o 
  -5  -1   8       32.39       38.57      4.74 o 
  -4  -1   8       16.50       15.30      2.23 o 
  -3  -1   8        7.38        7.59      1.78 o 
  -2  -1   8      217.17      206.21     14.51 o 
  -1  -1   8       51.72       49.62      3.01 o 
   0  -1   8       22.80       25.77      4.62 o 
   1  -1   8       75.73       69.27      4.22 o 
   2  -1   8      153.62      143.23      8.06 o 
   3  -1   8      123.92      121.96      5.86 o 
   4  -1   8        0.40       -0.28      1.53 o 
   5  -1   8       36.60       34.42      3.40 o 
   6  -1   8      174.85      165.95     14.12 o 
   7  -1   8       27.11       28.71      5.93 o 
   8  -1   8      204.12      205.67     11.98 o 
   9  -1   8        0.19        3.61      2.10 o 
  10  -1   8        1.64       -0.13      3.27 o 
  11  -1   8       10.58       12.93      3.66 o 
  12  -1   8      113.79      102.01     10.79 o 
  -7   0   8       44.50       35.08      7.86 o 
  -6   0   8        1.20        0.71      4.05 o 
  -5   0   8        1.92        4.03      1.86 o 
  -4   0   8       89.40       90.14      5.38 o 
  -3   0   8       56.50       54.95      3.68 o 
  -2   0   8      104.20      120.64      8.91 o 
  -1   0   8     2184.85     2293.86    115.74 o 
   0   0   8      201.78      203.13     10.00 o 
   1   0   8      247.24      229.37     11.01 o 
   2   0   8        7.55        6.79      1.33 o 
   3   0   8       29.82       29.52      3.02 o 
   4   0   8        0.21        2.50      1.35 o 
   5   0   8       16.39       17.73      3.69 o 
   6   0   8      421.71      400.09     26.58 o 
   7   0   8        1.64        6.33      5.63 o 
   8   0   8        7.47        4.76      2.44 o 
   9   0   8       32.81       27.22      3.63 o 
  10   0   8       21.99       21.46      3.84 o 
  11   0   8       13.22       14.41      3.59 o 
  12   0   8        2.63        4.43      3.15 o 
  -7   1   8        2.66        3.34      4.20 o 
  -6   1   8        0.08        5.99      3.28 o 
  -5   1   8      171.85      150.41     11.34 o 
  -4   1   8       66.07       54.52      4.51 o 
  -3   1   8        4.43        8.55      2.08 o 
  -2   1   8      111.72      116.16      5.89 o 
  -1   1   8      242.62      244.93     10.28 o 
   0   1   8      291.35      311.89     12.17 o 
   1   1   8       51.98       53.00      3.12 o 
   2   1   8        7.89        7.84      1.68 o 
   3   1   8        0.10       -0.15      1.21 o 
   4   1   8       15.47       16.88      1.61 o 
   5   1   8        5.00        7.02      3.13 o 
   6   1   8       24.05       21.08      4.48 o 
   7   1   8       66.83       55.62      6.55 o 
   8   1   8      617.53      659.30     51.65 o 
   9   1   8       16.99       23.91      4.24 o 
  10   1   8       54.05       52.63      9.43 o 
  11   1   8       41.66       44.58      6.61 o 
  12   1   8       72.41      100.60     11.45 o 
  -7   2   8       53.97       51.97      7.91 o 
  -6   2   8       26.24       35.86      5.90 o 
  -5   2   8       46.09       42.05      6.01 o 
  -4   2   8       48.32       50.69     12.20 o 
  -3   2   8       46.37       33.51      3.69 o 
  -2   2   8       55.34       64.86      4.02 o 
  -1   2   8      140.07      156.12     15.45 o 
   0   2   8       62.40       64.03      4.95 o 
   1   2   8      444.29      464.54     39.36 o 
   2   2   8        0.33       -0.15      1.60 o 
   3   2   8      139.30      149.23      5.45 o 
   4   2   8        4.15        5.58      1.08 o 
   5   2   8        1.07        3.90      2.08 o 
   6   2   8      233.27      254.61     29.73 o 
   7   2   8       42.99       46.66      5.62 o 
   8   2   8      138.42      155.72      9.54 o 
   9   2   8        0.75        6.75      9.67 o 
  10   2   8       43.12       43.22      5.15 o 
  11   2   8       72.32       70.31      8.07 o 
  12   2   8      127.41      127.01     12.81 o 
  -7   3   8        0.56        3.40      3.96 o 
  -6   3   8       13.79       21.38      5.25 o 
  -5   3   8       44.24       33.56      8.76 o 
  -4   3   8       14.88       26.10      4.61 o 
  -3   3   8       38.54       37.82      5.01 o 
  -2   3   8      124.17      121.87      5.96 o 
  -1   3   8       99.94      112.29      8.02 o 
   0   3   8      250.63      280.78     11.10 o 
   1   3   8      361.88      373.09     13.61 o 
   2   3   8      109.82      109.14      4.77 o 
   3   3   8       74.18       77.94      3.44 o 
   4   3   8      118.72      141.54     18.59 o 
   5   3   8       94.06       69.43      5.26 o 
   6   3   8      299.67      284.17     16.08 o 
   7   3   8       65.86       73.58      6.46 o 
   8   3   8        0.42        1.76      2.02 o 
   9   3   8       35.85       35.90      6.03 o 
  10   3   8       93.45       76.34      8.08 o 
  11   3   8       21.25       29.54      5.27 o 
  12   3   8        0.67       12.53      7.63 o 
  -7   4   8       22.29       31.43      7.24 o 
  -6   4   8       13.30        6.08      3.88 o 
  -5   4   8       65.27       59.50      7.73 o 
  -4   4   8       20.07       19.59      4.49 o 
  -3   4   8        3.53       10.87      3.07 o 
  -2   4   8        0.74       -0.60      1.80 o 
  -1   4   8        9.37       11.14      3.73 o 
   0   4   8        1.20        3.79      3.11 o 
   1   4   8        0.89        7.96      4.48 o 
   2   4   8       63.06       67.87      3.49 o 
   3   4   8      983.05      957.44    106.60 o 
   4   4   8      679.39      575.38     60.37 o 
   5   4   8       81.22       80.10      5.74 o 
   6   4   8      323.45      286.76     31.14 o 
   7   4   8       84.67       97.19      7.66 o 
   8   4   8       73.87       81.15      7.44 o 
   9   4   8      111.36      115.99      9.80 o 
  10   4   8       38.96       31.89      5.22 o 
  11   4   8        7.66       10.84      6.82 o 
  12   4   8       43.77       58.90      7.96 o 
  -6   5   8       12.42        8.68      7.25 o 
  -5   5   8       14.99       30.11      5.73 o 
  -4   5   8        0.54        1.57      2.66 o 
  -3   5   8        0.44       -0.32      2.45 o 
  -2   5   8       27.06       38.06      4.35 o 
  -1   5   8        1.88        3.35      1.48 o 
   0   5   8       23.72       23.65      4.06 o 
   1   5   8      339.13      301.25     14.30 o 
   2   5   8        6.18        5.64      2.55 o 
   3   5   8      107.60       95.29      5.59 o 
   4   5   8        0.58        0.76      1.83 o 
   5   5   8      177.27      162.42     10.46 o 
   6   5   8      569.52      570.97     31.47 o 
   7   5   8       41.71       37.95      5.29 o 
   8   5   8      128.99      112.83      8.75 o 
   9   5   8        1.09        3.01      2.91 o 
  10   5   8        6.35        6.48      3.23 o 
  11   5   8        7.90       28.89      9.61 o 
  12   5   8        4.26        3.62      3.78 o 
  -6   6   8       16.21       23.51      5.98 o 
  -5   6   8       20.08       20.51      5.91 o 
  -4   6   8        2.06        8.43      4.20 o 
  -3   6   8        6.14       10.44      4.12 o 
  -2   6   8      149.97      132.96     12.51 o 
  -1   6   8       10.91       14.99      3.28 o 
   0   6   8      151.27      132.29      7.68 o 
   1   6   8      266.12      280.30     21.39 o 
   2   6   8       51.30       52.73      4.00 o 
   3   6   8      166.57      151.57      7.98 o 
   4   6   8        4.78        6.92      1.50 o 
   5   6   8      216.40      242.73     14.35 o 
   6   6   8      418.21      438.89     24.63 o 
   7   6   8       14.71       20.11      5.89 o 
   8   6   8       85.50      104.09     10.27 o 
   9   6   8       43.59       47.09      6.71 o 
  10   6   8       75.25       78.61      8.65 o 
  11   6   8        6.11        4.21      3.80 o 
  12   6   8        9.98       13.59      4.90 o 
  -5   7   8        0.50        0.54      3.62 o 
  -4   7   8       43.67       49.09      7.69 o 
  -3   7   8       77.98       78.48      9.22 o 
  -2   7   8        5.77       10.64      5.01 o 
  -1   7   8        5.41        8.20      3.51 o 
   0   7   8       10.79       21.57     11.21 o 
   1   7   8        4.80       12.52      2.39 o 
   2   7   8       56.05       42.98      3.41 o 
   3   7   8     1021.45      972.72     38.53 o 
   4   7   8        3.29        4.18      1.59 o 
   5   7   8      226.56      251.25     15.92 o 
   6   7   8       17.67       20.29      4.33 o 
   7   7   8        8.31       15.99      4.14 o 
   8   7   8        1.55        1.57      2.95 o 
   9   7   8       29.09       23.83      4.51 o 
  10   7   8        4.23        1.64      2.50 o 
  11   7   8       31.74       41.48      7.45 o 
  12   7   8        8.32       16.28      6.54 o 
  -4   8   8        1.72        2.69      3.76 o 
  -3   8   8       10.52        7.17      8.13 o 
  -2   8   8       90.79       96.24      9.41 o 
  -1   8   8        5.04        5.80      3.76 o 
   0   8   8       17.76       23.71      4.82 o 
   1   8   8      221.16      225.59     11.25 o 
   2   8   8        2.19        1.92      1.62 o 
   3   8   8      309.70      314.74     14.20 o 
   4   8   8        7.53        9.26      1.91 o 
   5   8   8        0.09        4.78      3.04 o 
   6   8   8      161.98      177.15     12.52 o 
   7   8   8      148.15      138.48     10.81 o 
   8   8   8       42.50       40.21      6.28 o 
   9   8   8        3.71        7.90      3.35 o 
  10   8   8        0.06        3.18      3.16 o 
  11   8   8       30.01       38.07      7.00 o 
  -3   9   8      115.88      105.98     21.62 o 
  -2   9   8       36.19       42.80      6.64 o 
  -1   9   8       19.82       29.15      7.55 o 
   0   9   8       58.29       62.93      7.78 o 
   1   9   8      264.41      271.70     20.35 o 
   2   9   8      129.10      118.19     10.84 o 
   3   9   8       79.81       75.28      5.90 o 
   4   9   8       91.95       93.09     12.14 o 
   5   9   8       81.02       87.25      8.60 o 
   6   9   8        2.10       10.42      6.54 o 
   7   9   8        2.45        5.10      3.15 o 
   8   9   8        2.76        3.74      3.48 o 
   9   9   8       59.50       55.09      7.60 o 
  10   9   8       35.39       47.22     14.82 o 
  11   9   8        0.64        6.20      4.37 o 
  -2  10   8        9.17       12.29      5.42 o 
  -1  10   8       10.53        6.30      4.54 o 
   0  10   8      173.50      191.39     30.55 o 
   1  10   8        9.11        8.10      3.90 o 
   2  10   8        4.35        4.85      3.58 o 
   3  10   8      251.99      224.97     14.02 o 
   4  10   8       56.39       54.65      9.43 o 
   5  10   8        0.39       -2.35      2.73 o 
   6  10   8      113.53      120.62     10.48 o 
   7  10   8       13.44       14.91      4.24 o 
   8  10   8       20.82       17.65      5.20 o 
   9  10   8       22.15       21.66      5.86 o 
  10  10   8      106.27      114.85     13.30 o 
  -1  11   8       34.56       30.47      6.50 o 
   0  11   8        2.81        4.88      4.44 o 
   1  11   8       42.61       27.54      6.38 o 
   2  11   8        1.69       -0.69      5.87 o 
   3  11   8       89.13       73.05     12.81 o 
   4  11   8        4.02        7.68      4.84 o 
   5  11   8       27.23       25.53      6.05 o 
   6  11   8        2.30        1.78      2.93 o 
   7  11   8       16.22       22.69      5.14 o 
   8  11   8        0.62       -0.52      3.49 o 
   9  11   8       32.18       31.13      7.50 o 
   1  12   8       11.28       12.66      7.47 o 
   2  12   8       16.90       19.13      8.22 o 
   4  12   8        4.59        1.51      4.22 o 
   5  12   8       86.91       72.99     13.17 o 
   6  12   8        0.63       -4.12      4.12 o 
   7  12   8        5.36        3.36      4.12 o 
  -2  -8   9        0.77        1.83      7.35 o 
  -1  -8   9        5.12        2.22      7.17 o 
   0  -8   9        1.04        0.10      4.04 o 
   1  -8   9       41.75       54.52     11.92 o 
   2  -8   9       13.71       15.38      5.61 o 
   3  -8   9        1.21       -1.71      4.15 o 
   4  -8   9        3.78        4.29      5.39 o 
   5  -8   9        4.86        4.62      3.97 o 
  -3  -7   9        0.80        6.64      6.88 o 
  -2  -7   9        0.33        1.49      3.57 o 
  -1  -7   9       35.38       32.22      6.74 o 
   0  -7   9       10.51       19.44     10.27 o 
   1  -7   9        1.46        7.48      4.38 o 
   2  -7   9       20.08       26.70      6.04 o 
   3  -7   9       15.42       21.73      5.72 o 
   4  -7   9       64.20       70.37      8.81 o 
   5  -7   9        4.85       -1.84      3.12 o 
   6  -7   9       35.77       44.75     15.14 o 
   7  -7   9        0.30       -0.64      6.69 o 
  -4  -6   9       57.54       52.97      7.84 o 
  -3  -6   9        0.07        9.47      6.44 o 
  -2  -6   9       22.07       21.67      5.00 o 
  -1  -6   9       10.47       10.30      4.47 o 
   0  -6   9       17.52       19.88      4.47 o 
   1  -6   9        6.38        6.80      3.92 o 
   2  -6   9       11.27       14.23      6.58 o 
   3  -6   9       15.36       20.09      4.41 o 
   4  -6   9        9.57        5.11      3.72 o 
   5  -6   9       16.26       15.21      5.71 o 
   6  -6   9        9.60       13.75      8.37 o 
   7  -6   9       12.75       19.67      5.16 o 
   8  -6   9        0.30       -0.90      4.50 o 
  -5  -5   9        1.75        2.85      6.47 o 
  -4  -5   9       34.13       29.31      7.17 o 
  -3  -5   9        3.42        3.78      3.38 o 
  -2  -5   9       20.24       19.17      4.29 o 
  -1  -5   9        1.83        3.25      3.40 o 
   0  -5   9        8.69       -3.36      3.36 o 
   1  -5   9       55.04       69.97      9.27 o 
   2  -5   9       14.68       16.52      4.25 o 
   3  -5   9        1.02        9.66     12.98 o 
   4  -5   9       30.49       35.96      5.89 o 
   5  -5   9       37.01       34.94      5.31 o 
   6  -5   9      306.94      318.60     19.37 o 
   7  -5   9       11.16       15.28      3.41 o 
   8  -5   9       39.90       34.98      6.09 o 
   9  -5   9       17.27       19.10      5.25 o 
  -5  -4   9      130.82      134.36     13.85 o 
  -4  -4   9       12.98       10.73      4.15 o 
  -3  -4   9       23.27       24.39      4.90 o 
  -2  -4   9       62.95       62.98      7.71 o 
  -1  -4   9       75.41       75.40      8.25 o 
   0  -4   9        4.59       -1.95      2.46 o 
   1  -4   9      158.16      143.85     10.64 o 
   2  -4   9      188.77      204.28     13.83 o 
   3  -4   9       44.56       47.19      8.13 o 
   4  -4   9       41.21       35.22      4.52 o 
   5  -4   9       39.61       45.12      6.94 o 
   6  -4   9        0.15       -1.74      1.76 o 
   7  -4   9        4.97       10.01      2.60 o 
   8  -4   9        0.67        0.39      3.81 o 
   9  -4   9       22.43       29.41      5.46 o 
  10  -4   9        5.08        1.82      3.22 o 
  -6  -3   9        1.16       -0.01      3.21 o 
  -5  -3   9       44.98       50.05      7.65 o 
  -4  -3   9        3.04        0.98      4.56 o 
  -3  -3   9        0.69       -1.79      2.70 o 
  -2  -3   9        8.69       16.17      3.95 o 
  -1  -3   9        6.18       10.13      8.17 o 
   0  -3   9        1.73        0.51      2.01 o 
   1  -3   9       55.73       63.11      5.66 o 
   2  -3   9       41.00       38.95      7.95 o 
   3  -3   9       83.67       70.18     10.19 o 
   4  -3   9        7.11       10.12      2.00 o 
   5  -3   9       22.70       28.18      5.46 o 
   6  -3   9       83.57       90.90      5.79 o 
   7  -3   9        1.92        2.00      2.81 o 
   8  -3   9       69.88       75.98      7.34 o 
   9  -3   9        7.07        8.60      3.36 o 
  10  -3   9        8.10       12.27      4.75 o 
  -6  -2   9        7.76       20.77      7.75 o 
  -5  -2   9       25.24       27.49      5.33 o 
  -4  -2   9       18.11       18.50      4.05 o 
  -3  -2   9        7.83       17.96      5.32 o 
  -2  -2   9       20.06       20.95      4.02 o 
  -1  -2   9       38.28       44.97     10.44 o 
   0  -2   9      147.64      147.98     10.79 o 
   1  -2   9      380.39      317.31     32.23 o 
   2  -2   9       23.67       18.56      3.90 o 
   3  -2   9        9.57        9.17      3.45 o 
   4  -2   9       87.41       88.97      4.65 o 
   5  -2   9       20.73       22.18      2.33 o 
   6  -2   9      165.01      163.98      9.66 o 
   7  -2   9        0.52        1.88      1.61 o 
   8  -2   9        2.92        8.12      6.11 o 
   9  -2   9       14.23       23.43      4.45 o 
  10  -2   9        5.26       11.37      3.73 o 
  11  -2   9       40.50       32.30      5.47 o 
  -6  -1   9        1.20       -7.53      7.53 o 
  -5  -1   9       30.57       27.16      4.50 o 
  -4  -1   9        3.40        1.50      2.51 o 
  -3  -1   9       24.16       28.22      4.32 o 
  -2  -1   9      246.10      266.32     16.30 o 
  -1  -1   9       49.14       45.42      4.86 o 
   0  -1   9        3.44        1.17      1.11 o 
   1  -1   9      132.11      112.41      5.04 o 
   2  -1   9      108.02       94.89      4.65 o 
   3  -1   9       13.51       16.60      1.91 o 
   4  -1   9      115.19       88.34     15.26 o 
   5  -1   9       33.15       37.97      2.76 o 
   6  -1   9       71.44       62.76      8.31 o 
   7  -1   9        1.61       12.36      5.29 o 
   8  -1   9       28.41       23.36      6.60 o 
   9  -1   9        0.21        2.40      2.74 o 
  10  -1   9        0.59        5.27      3.02 o 
  11  -1   9       14.72       19.66      7.81 o 
  -6   0   9        0.47        2.11      3.85 o 
  -5   0   9       31.17       41.88     11.30 o 
  -4   0   9        8.05        8.49      2.33 o 
  -3   0   9       25.85       18.37      5.58 o 
  -2   0   9        2.30        0.80      2.55 o 
  -1   0   9       19.54       31.58      7.88 o 
   0   0   9      112.47      112.94      8.02 o 
   1   0   9       72.85       73.68      8.02 o 
   2   0   9      119.03      116.72      5.29 o 
   3   0   9      151.44      149.72      6.38 o 
   4   0   9        0.18        0.88      1.30 o 
   5   0   9       26.70       29.86      2.17 o 
   6   0   9      291.17      253.82     13.86 o 
   7   0   9      206.56      187.93     11.99 o 
   8   0   9       30.63       31.81      4.52 o 
   9   0   9        4.58        9.72      2.86 o 
  10   0   9       27.51       38.62      5.48 o 
  11   0   9       68.97       68.70     10.83 o 
  12   0   9       22.56       11.83      7.03 o 
  -6   1   9        4.93       -2.35      5.01 o 
  -5   1   9        2.20        1.00      2.74 o 
  -4   1   9       28.25       25.51      5.46 o 
  -3   1   9       78.78       84.65      5.48 o 
  -2   1   9       37.71       43.62      3.91 o 
  -1   1   9        6.56       10.97      2.14 o 
   0   1   9      886.95      924.96     37.20 o 
   1   1   9      974.26     1095.58     42.05 o 
   2   1   9       17.32       19.32      2.17 o 
   3   1   9        3.15        3.80      2.62 o 
   4   1   9      162.22      151.57      5.90 o 
   5   1   9       10.03       11.90      1.95 o 
   6   1   9       10.68        8.23      3.92 o 
   7   1   9        0.06        2.79      2.24 o 
   8   1   9        1.10        1.24      2.18 o 
   9   1   9       80.44       70.13      6.80 o 
  10   1   9       24.71       17.81      3.55 o 
  11   1   9       32.26       25.41      4.11 o 
  12   1   9        3.32        2.76      3.30 o 
  -6   2   9        0.12        8.44      6.54 o 
  -5   2   9       74.06       64.23      7.05 o 
  -4   2   9        0.46        5.64      4.88 o 
  -3   2   9       79.46       80.76      5.35 o 
  -2   2   9       48.42       46.28      3.79 o 
  -1   2   9       73.19       78.38      9.20 o 
   0   2   9       18.27       20.95      2.82 o 
   1   2   9       10.93       15.25      3.11 o 
   2   2   9       36.74       38.69      2.87 o 
   3   2   9      141.65      148.28     11.47 o 
   4   2   9       10.56       13.06      1.65 o 
   5   2   9       38.03       45.33      4.83 o 
   6   2   9      172.49      150.52     11.91 o 
   7   2   9        8.81        8.32      2.79 o 
   8   2   9       35.08       38.41     10.62 o 
   9   2   9        2.97        2.79      3.16 o 
  10   2   9       17.79       28.73      5.85 o 
  11   2   9       36.00       36.55     11.77 o 
  12   2   9      120.32      133.50     16.35 o 
  -6   3   9       33.69       39.68      7.45 o 
  -5   3   9       29.31       24.88      4.95 o 
  -4   3   9       61.11       70.70      7.29 o 
  -3   3   9       44.50       43.67     13.78 o 
  -2   3   9      176.85      163.02     10.84 o 
  -1   3   9        4.25        1.38      2.29 o 
   0   3   9      185.59      157.01      7.76 o 
   1   3   9      105.36      117.80      7.58 o 
   2   3   9      228.71      205.06     18.08 o 
   3   3   9        0.02        2.51      1.22 o 
   4   3   9       35.48       36.02      3.79 o 
   5   3   9      150.81      147.58     10.18 o 
   6   3   9      415.07      480.77     45.83 o 
   7   3   9       23.41       20.89      7.40 o 
   8   3   9      151.06      150.20      9.94 o 
   9   3   9      101.45      103.93      8.44 o 
  10   3   9        1.37        7.35      3.57 o 
  11   3   9        9.27        6.89      7.67 o 
  12   3   9        7.29        6.85      5.42 o 
  -6   4   9        9.80        9.89      4.46 o 
  -5   4   9      112.59      127.64     12.61 o 
  -4   4   9        4.46       10.12      6.18 o 
  -3   4   9       73.55       74.18      9.65 o 
  -2   4   9       35.28       35.63      5.15 o 
  -1   4   9       22.07       23.77      2.61 o 
   0   4   9      349.23      328.36     14.24 o 
   1   4   9      245.47      285.07     12.28 o 
   2   4   9       63.65       66.65      4.14 o 
   3   4   9        6.46        7.83      1.45 o 
   4   4   9       79.89       53.84      3.58 o 
   5   4   9      190.75      219.05     14.89 o 
   6   4   9       39.11       51.26     19.26 o 
   7   4   9       20.54       29.40      4.21 o 
   8   4   9        5.97        8.68      5.42 o 
   9   4   9       65.94       68.82      6.56 o 
  10   4   9        3.84        3.47      3.07 o 
  11   4   9        1.61        5.72      3.31 o 
  12   4   9        1.37        8.21      4.14 o 
  -5   5   9        7.02        6.40      3.97 o 
  -4   5   9       18.55       21.61      5.28 o 
  -3   5   9       19.60       29.96      5.27 o 
  -2   5   9       10.24        6.74      3.27 o 
  -1   5   9        6.24       10.08      3.41 o 
   0   5   9        1.26        6.88      1.76 o 
   1   5   9       18.02       23.56      4.98 o 
   2   5   9      191.77      173.12      8.05 o 
   3   5   9       71.63       60.09     11.35 o 
   4   5   9      194.62      208.49     45.38 o 
   5   5   9      254.08      254.11     14.77 o 
   6   5   9      695.57      673.57     36.32 o 
   7   5   9      139.80      145.22     11.03 o 
   8   5   9       48.63       53.91      5.75 o 
   9   5   9        1.52       10.42      9.08 o 
  10   5   9        0.05       -1.70      2.63 o 
  11   5   9       10.11        7.66      3.98 o 
  12   5   9        8.41        4.08      4.07 o 
  -5   6   9        3.40        7.45     11.95 o 
  -4   6   9       15.65       17.90      4.63 o 
  -3   6   9       54.65       48.36      7.38 o 
  -2   6   9       15.14       10.81      4.06 o 
  -1   6   9        4.49        4.44      3.08 o 
   0   6   9       36.73       31.71      5.84 o 
   1   6   9       41.51       36.13      4.79 o 
   2   6   9      275.50      243.78     16.76 o 
   3   6   9      268.74      274.94     28.56 o 
   4   6   9       60.64       58.37      5.74 o 
   5   6   9        8.29       12.32      3.32 o 
   6   6   9      112.15      120.58      9.56 o 
   7   6   9       27.25       33.99      7.76 o 
   8   6   9       78.18       79.80      8.04 o 
   9   6   9       19.59       34.91      5.86 o 
  10   6   9        0.98        0.29      2.76 o 
  11   6   9        7.30       11.24      4.70 o 
  12   6   9        7.87        8.05      9.36 o 
  -4   7   9       18.16       32.93      7.25 o 
  -3   7   9       19.03       23.66      5.27 o 
  -2   7   9        7.69       16.05      4.10 o 
  -1   7   9       13.04       21.13      4.83 o 
   0   7   9       86.00      109.78     10.14 o 
   1   7   9       29.59       28.91      3.96 o 
   2   7   9        1.88        7.96      2.65 o 
   3   7   9       52.68       49.21      6.18 o 
   4   7   9        0.17        0.65      2.19 o 
   5   7   9       87.32       78.05     13.53 o 
   6   7   9       25.48       31.24      6.39 o 
   7   7   9        0.21        2.34      2.71 o 
   8   7   9        3.54       10.82      5.46 o 
   9   7   9       76.60       79.28     10.07 o 
  10   7   9        7.38        8.85      3.73 o 
  11   7   9        3.48        1.34      5.92 o 
  -3   8   9       71.67       77.45      9.55 o 
  -2   8   9       25.70       23.69      5.75 o 
  -1   8   9        3.20        6.52      3.84 o 
   0   8   9       86.60       89.78     14.63 o 
   1   8   9       24.87       19.78      4.41 o 
   2   8   9       74.28       69.27     10.65 o 
   3   8   9      153.72      146.56      8.13 o 
   4   8   9       29.44       36.29      5.04 o 
   5   8   9        0.44       -0.75      3.39 o 
   6   8   9      258.91      269.68     19.31 o 
   7   8   9       88.36      106.02     10.49 o 
   8   8   9       15.73       23.50      5.50 o 
   9   8   9        0.13        1.90      5.14 o 
  10   8   9        1.63        0.29      2.69 o 
  11   8   9       12.06       21.09      5.72 o 
  -2   9   9        1.56        2.24      3.92 o 
  -1   9   9       40.50       40.82      8.72 o 
   0   9   9        7.02       13.64      5.40 o 
   1   9   9       33.29       42.38      6.01 o 
   2   9   9       27.51       22.64      4.95 o 
   3   9   9      191.54      188.39     10.56 o 
   4   9   9        5.87       -1.46      3.21 o 
   5   9   9        0.17        9.49      5.01 o 
   6   9   9        0.31        2.98      3.40 o 
   7   9   9       13.49       21.92      4.74 o 
   8   9   9       39.24       40.73      5.87 o 
   9   9   9       64.19       63.57      9.33 o 
  10   9   9       43.96       53.67      8.52 o 
  -1  10   9       10.68        7.20      4.72 o 
   0  10   9       72.08       76.65     12.41 o 
   1  10   9       39.17       51.11     11.16 o 
   2  10   9       50.95       60.54      7.25 o 
   3  10   9       19.51       28.52      7.86 o 
   4  10   9        1.82       10.07      5.14 o 
   5  10   9        9.23       12.38      4.54 o 
   6  10   9        8.56       19.09      5.14 o 
   7  10   9       19.56       21.67      6.75 o 
   8  10   9      123.21      113.18     11.31 o 
   9  10   9       32.55       29.52      6.21 o 
   0  11   9        0.40       -3.38      4.02 o 
   1  11   9       47.67       46.94     11.58 o 
   2  11   9        3.48       12.85      7.53 o 
   3  11   9       68.20       62.33     10.93 o 
   5  11   9       10.38       17.93      4.47 o 
   6  11   9       11.16       20.26      5.61 o 
   7  11   9        2.75       -0.46      3.26 o 
   8  11   9       17.52       19.78      5.89 o 
   4  12   9        1.01        4.37      6.22 o 
   5  12   9       21.70       18.27      7.62 o 
  -1  -7  10        2.27        3.41      4.20 o 
   0  -7  10        3.32       -4.76      4.76 o 
   1  -7  10        4.08        8.00      5.47 o 
   2  -7  10       14.49       19.11      5.58 o 
   3  -7  10        0.56        5.71      4.43 o 
   4  -7  10       29.87       35.62      7.45 o 
   5  -7  10       17.50       16.57      5.11 o 
  -3  -6  10        2.83        5.16      8.64 o 
  -2  -6  10      100.47      102.69     11.65 o 
  -1  -6  10        2.35       -0.67      3.47 o 
   0  -6  10        1.49        3.41      5.87 o 
   1  -6  10        0.43        1.23      3.26 o 
   2  -6  10        1.53        4.60      3.47 o 
   3  -6  10       14.15       17.62      4.82 o 
   4  -6  10        0.02        2.26      4.61 o 
   5  -6  10       10.06        6.24      3.82 o 
   6  -6  10        0.05        0.42      2.87 o 
   7  -6  10       27.23       33.10     10.29 o 
  -4  -5  10        0.33        2.63      3.90 o 
  -3  -5  10       25.57       36.69      6.37 o 
  -2  -5  10       93.59      118.82     13.22 o 
  -1  -5  10        6.42        9.18      4.17 o 
   0  -5  10        0.61        0.31      2.52 o 
   1  -5  10       39.14       42.65      6.82 o 
   2  -5  10        1.72        4.93      3.04 o 
   3  -5  10        0.32       -3.29      3.29 o 
   4  -5  10        3.09        3.85      3.25 o 
   5  -5  10        1.97        1.66      6.23 o 
   6  -5  10       48.81       52.52      6.88 o 
   8  -5  10       51.31       53.74     11.43 o 
  -4  -4  10        6.53       13.09      6.53 o 
  -3  -4  10        5.75        0.97      2.73 o 
  -2  -4  10        3.09        3.91      3.13 o 
  -1  -4  10        3.62       -3.07      3.07 o 
   0  -4  10      160.64      156.62     13.37 o 
   1  -4  10       40.54       37.85      6.09 o 
   2  -4  10        2.08        3.31      5.93 o 
   3  -4  10       16.19       25.80      4.65 o 
   4  -4  10        8.77       13.70      5.65 o 
   5  -4  10        8.10       12.02      3.34 o 
   6  -4  10       21.19       18.51      2.78 o 
   7  -4  10       14.79       18.97      3.87 o 
   8  -4  10       12.79        8.54      7.36 o 
   9  -4  10       35.82       61.44     20.33 o 
  -5  -3  10        7.01        3.21      7.79 o 
  -4  -3  10        1.06       -3.36      3.36 o 
  -3  -3  10       25.85       27.54      5.65 o 
  -2  -3  10       91.87       88.96     13.57 o 
  -1  -3  10       16.79       17.98      4.14 o 
   0  -3  10       27.21       28.16      5.81 o 
   1  -3  10        0.37        1.07      2.47 o 
   2  -3  10       63.15       61.31      5.89 o 
   3  -3  10        7.73       10.68      6.16 o 
   4  -3  10       78.32       66.90      6.55 o 
   5  -3  10       31.62       30.06      5.77 o 
   6  -3  10       10.39       10.85      2.36 o 
   7  -3  10        6.38        8.67      8.00 o 
   8  -3  10       20.82       19.07      3.83 o 
   9  -3  10        0.05        2.67      5.23 o 
  10  -3  10        1.22        5.21      3.59 o 
  -5  -2  10        0.90       -1.08      4.61 o 
  -4  -2  10        0.02       -1.86      2.87 o 
  -3  -2  10        1.06       -0.90      2.86 o 
  -2  -2  10       51.51       60.41      7.30 o 
  -1  -2  10       70.04       56.84      7.18 o 
   0  -2  10       46.55       44.28      4.90 o 
   1  -2  10       45.67       42.50      5.21 o 
   2  -2  10        0.04        3.69      2.05 o 
   3  -2  10       11.69       11.48      2.16 o 
   4  -2  10        9.10        8.81      1.84 o 
   5  -2  10       62.82       65.94      4.13 o 
   6  -2  10      129.30      113.76      8.54 o 
   7  -2  10        2.77        2.09      4.49 o 
   8  -2  10       16.58       21.77      9.12 o 
   9  -2  10        6.96        3.40      3.03 o 
  10  -2  10       10.36        9.55      3.64 o 
  -5  -1  10        0.10        1.18      5.73 o 
  -4  -1  10        0.29        1.77      6.96 o 
  -3  -1  10       39.95       55.51      7.14 o 
  -2  -1  10        0.44        1.43      4.36 o 
  -1  -1  10        6.70        8.14      3.12 o 
   0  -1  10      284.79      256.62     21.94 o 
   1  -1  10      520.89      452.52     23.31 o 
   2  -1  10      209.09      191.64     14.26 o 
   3  -1  10       22.96       22.28      6.57 o 
   4  -1  10      257.04      223.35     13.79 o 
   5  -1  10       17.77       20.36      5.26 o 
   6  -1  10       37.96       29.89      3.44 o 
   7  -1  10        3.49       -0.02      3.38 o 
   8  -1  10        3.84        6.21      3.00 o 
   9  -1  10       17.40       15.55      4.06 o 
  10  -1  10        0.74        1.22      2.85 o 
  11  -1  10        9.39        5.32      3.66 o 
  -5   0  10       20.95       14.03      5.75 o 
  -4   0  10        0.06       -0.13      2.40 o 
  -3   0  10       17.01       23.58      4.64 o 
  -2   0  10      129.27      146.82     11.55 o 
  -1   0  10        9.76        2.36      3.13 o 
   0   0  10       37.23       37.18      3.42 o 
   1   0  10        8.84       11.47      3.44 o 
   2   0  10      106.47      105.53      7.28 o 
   3   0  10       33.01       36.57      2.84 o 
   4   0  10      106.79       77.38     11.19 o 
   5   0  10       12.52       12.85      1.72 o 
   6   0  10       48.87       48.97      8.65 o 
   7   0  10       10.36       22.68      4.08 o 
   8   0  10      163.58      169.13     12.76 o 
   9   0  10       13.06       12.57     10.03 o 
  10   0  10       15.16       15.55      6.58 o 
  11   0  10       23.46       32.12     13.17 o 
  -5   1  10        6.99        9.69      5.14 o 
  -4   1  10       59.55       86.12     13.32 o 
  -3   1  10       42.83       46.42      6.36 o 
  -2   1  10       88.72       98.45      8.38 o 
  -1   1  10        0.51        3.59      2.63 o 
   0   1  10       95.45      104.42      5.99 o 
   1   1  10      292.41      318.06     14.21 o 
   2   1  10      699.15      685.75     32.11 o 
   3   1  10        2.67       -0.13      2.39 o 
   4   1  10        0.19        1.72      1.19 o 
   5   1  10        9.72       11.55      2.64 o 
   6   1  10       38.94       36.22      4.26 o 
   7   1  10        8.27        9.77      2.96 o 
   8   1  10        1.84        1.12      2.20 o 
   9   1  10      111.32      103.66     11.69 o 
  10   1  10        0.06       -2.30      3.34 o 
  11   1  10       52.34       62.36      7.98 o 
  -5   2  10       44.46       63.86     12.76 o 
  -4   2  10        2.66       12.02      7.18 o 
  -3   2  10       78.31       79.05      7.32 o 
  -2   2  10       17.81       18.94      2.95 o 
  -1   2  10       21.70       22.88      3.08 o 
   0   2  10       66.01       78.45      7.50 o 
   1   2  10       58.17       66.19      4.75 o 
   2   2  10       81.48       90.16      5.43 o 
   3   2  10       15.59       18.95      2.40 o 
   4   2  10      251.04      232.81      9.28 o 
   5   2  10       27.38       36.16      4.73 o 
   6   2  10       12.17       18.08      3.50 o 
   7   2  10      142.20      131.15      8.77 o 
   8   2  10      219.75      184.44     22.38 o 
   9   2  10        0.14        4.27      2.48 o 
  10   2  10        6.43        4.15      4.57 o 
  11   2  10        0.89        2.45      5.73 o 
  12   2  10       22.74       23.70      7.24 o 
  -5   3  10        0.47       -0.50      3.13 o 
  -4   3  10       32.73       26.67      5.65 o 
  -3   3  10       13.06       15.82      4.32 o 
  -2   3  10      110.60       92.26     11.63 o 
  -1   3  10       15.03       11.53      3.10 o 
   0   3  10       14.22       24.14      5.90 o 
   1   3  10       30.66       30.51      6.10 o 
   2   3  10      462.64      486.07     25.13 o 
   3   3  10       10.22       15.33      3.08 o 
   4   3  10       10.02       15.41      3.86 o 
   5   3  10       11.17        9.76      2.68 o 
   6   3  10      217.09      215.34     16.22 o 
   7   3  10      101.84       93.72     10.41 o 
   8   3  10       70.39       77.13      9.19 o 
   9   3  10        5.56        0.86      4.29 o 
  10   3  10        0.19       -0.41      2.91 o 
  11   3  10        0.00        0.04      2.65 o 
  12   3  10        4.07        3.22      6.68 o 
  -5   4  10        0.88        6.61      4.27 o 
  -4   4  10       37.00       31.61      5.67 o 
  -3   4  10       11.54        7.17      3.69 o 
  -2   4  10       23.03       37.02      6.93 o 
  -1   4  10       45.24       55.48      7.68 o 
   0   4  10       45.59       54.43      4.21 o 
   1   4  10        2.46        5.00      1.97 o 
   2   4  10      168.97      158.42      7.56 o 
   3   4  10        3.25        1.36      1.46 o 
   4   4  10      170.18      165.27     10.12 o 
   5   4  10      134.46      124.75      7.97 o 
   6   4  10      112.26      116.91     24.53 o 
   7   4  10       16.07       23.64      5.21 o 
   8   4  10       23.45       25.26      4.16 o 
   9   4  10       20.71       15.53      4.13 o 
  10   4  10        3.84       15.34      4.49 o 
  11   4  10        3.77       -2.52      3.09 o 
  12   4  10        0.25       11.55     12.34 o 
  -4   5  10       11.41       21.88      5.24 o 
  -3   5  10       28.20       26.48      5.02 o 
  -2   5  10       27.43       37.00      6.49 o 
  -1   5  10        1.00        3.69      2.84 o 
   0   5  10        4.77        6.84      3.19 o 
   1   5  10        4.53        8.86      2.66 o 
   2   5  10        4.55        9.55      3.65 o 
   3   5  10       35.87       34.37      3.02 o 
   4   5  10        3.58        4.28      2.82 o 
   5   5  10       18.82       22.84      4.60 o 
   6   5  10       29.43       36.08      5.49 o 
   7   5  10       29.98       39.65      5.63 o 
   8   5  10       26.37       23.80      5.62 o 
   9   5  10      127.40      117.62     11.02 o 
  10   5  10        0.32       -0.50      2.69 o 
  11   5  10        5.07        4.98      4.56 o 
  12   5  10        7.81        4.58      3.95 o 
  -4   6  10       12.23       84.54     49.36 o 
  -3   6  10        4.14        6.34      4.14 o 
  -2   6  10       21.63       23.64      9.97 o 
  -1   6  10        2.38        1.00      5.96 o 
   0   6  10        4.31       -2.64      3.11 o 
   1   6  10        0.53        5.21      3.23 o 
   2   6  10      189.73      166.04     14.59 o 
   3   6  10       60.96       56.94      4.99 o 
   4   6  10        1.03        1.81      2.69 o 
   5   6  10        1.28        0.21      1.83 o 
   6   6  10       91.73       95.17      9.78 o 
   7   6  10       58.23       48.00      6.77 o 
   8   6  10      141.76      128.16     10.42 o 
   9   6  10       10.95       13.96      3.88 o 
  10   6  10        0.77        4.81      3.00 o 
  11   6  10        1.08        3.03      3.77 o 
  -3   7  10        0.91        3.90      4.03 o 
  -2   7  10       10.98        9.75      4.77 o 
  -1   7  10       75.45      102.96     24.38 o 
   0   7  10       18.19       15.21      4.90 o 
   1   7  10       21.91       29.52      6.82 o 
   2   7  10       31.92       25.90      2.81 o 
   3   7  10        4.85        4.20      1.73 o 
   4   7  10       41.64       66.95      7.76 o 
   5   7  10        5.15        4.75      2.60 o 
   6   7  10       97.81      103.38      9.09 o 
   7   7  10       20.79       20.62      4.78 o 
   8   7  10      100.58      108.50     11.22 o 
   9   7  10       93.59       93.94     10.33 o 
  10   7  10       18.05       21.93      5.14 o 
  11   7  10       16.10       11.08      4.47 o 
  -2   8  10        5.38       10.33      4.52 o 
  -1   8  10       14.83       30.50      8.22 o 
   0   8  10       73.18       67.42      8.18 o 
   1   8  10        1.98       -0.87      2.53 o 
   2   8  10       83.24       71.95      5.17 o 
   3   8  10       28.56       31.76      5.01 o 
   4   8  10        0.53        1.97      2.65 o 
   5   8  10       19.76       15.99      3.84 o 
   6   8  10        5.70       10.74      3.60 o 
   7   8  10        0.49        0.53      2.66 o 
   8   8  10      132.84      114.44     11.44 o 
   9   8  10        0.91        2.30      3.53 o 
  10   8  10        1.05        4.29      3.72 o 
  -1   9  10       13.60       12.39      5.78 o 
   0   9  10        0.76       -0.28      4.72 o 
   1   9  10      139.06      136.95     15.11 o 
   2   9  10        4.13        4.30      5.45 o 
   3   9  10       52.82       59.81     18.16 o 
   4   9  10        1.10       -1.56      2.81 o 
   5   9  10       25.64       33.12      7.85 o 
   6   9  10        1.39        3.40      3.25 o 
   7   9  10        2.44        6.08      5.36 o 
   8   9  10      105.16      101.83     11.76 o 
   9   9  10       25.00       38.31     10.68 o 
  10   9  10       14.98       23.90      7.81 o 
   0  10  10       66.27       75.57     13.17 o 
   1  10  10        6.68       -4.52      5.51 o 
   2  10  10       70.90       71.26     13.69 o 
   3  10  10        0.14        0.41      4.37 o 
   4  10  10       10.22       15.24      7.23 o 
   5  10  10        8.40       10.85      8.02 o 
   6  10  10        0.83        1.29      3.11 o 
   7  10  10       27.96       34.29      6.84 o 
   8  10  10       60.00       56.52      9.09 o 
   9  10  10       12.46       14.64      5.26 o 
   2  11  10        8.81        4.84      5.14 o 
   3  11  10       35.79       48.71      9.71 o 
   4  11  10        0.15       -2.86      5.73 o 
   5  11  10       29.20       34.11      9.56 o 
   6  11  10       11.02       14.07      7.93 o 
   7  11  10        0.79        1.73      3.83 o 
   0  -6  11       15.83       11.84      9.57 o 
   1  -6  11        1.90        2.84      4.15 o 
   2  -6  11        0.24        2.47      3.44 o 
   3  -6  11       20.65       27.54      7.23 o 
   4  -6  11        9.54        5.98      4.34 o 
   5  -6  11        8.68       10.11      4.81 o 
  -2  -5  11       88.26       93.59     11.61 o 
  -1  -5  11        0.78       -2.70      4.71 o 
   0  -5  11       49.68       68.92     17.09 o 
   1  -5  11       15.39       22.10      5.25 o 
   2  -5  11        8.58        4.09      4.72 o 
   3  -5  11        6.53        8.53      4.06 o 
   4  -5  11       10.60        7.09      4.07 o 
   5  -5  11        9.34       15.89     14.07 o 
   6  -5  11       14.30       12.59      6.26 o 
   7  -5  11        3.00       11.02      6.56 o 
  -3  -4  11       26.36       26.92      6.17 o 
  -2  -4  11        0.17        6.18      6.89 o 
  -1  -4  11       30.26       32.19      6.22 o 
   0  -4  11        6.08        9.19      4.83 o 
   1  -4  11       12.43       11.57      8.89 o 
   2  -4  11        0.00        4.51      5.53 o 
   3  -4  11        6.18        4.12      3.29 o 
   4  -4  11       18.59       24.29      4.68 o 
   5  -4  11        5.43       -0.12      2.58 o 
   6  -4  11        1.47       -2.60      4.91 o 
   7  -4  11        3.74        2.56      4.95 o 
   8  -4  11        7.40       20.49      7.92 o 
  -3  -3  11        6.97        2.55      3.62 o 
  -2  -3  11       15.97       22.91      5.25 o 
  -1  -3  11       13.41       18.13      4.55 o 
   0  -3  11       48.67       38.14      5.96 o 
   1  -3  11        0.00        1.83      4.12 o 
   2  -3  11       47.17       53.15      6.01 o 
   3  -3  11        1.86        2.32      2.66 o 
   4  -3  11      277.54      254.03     17.71 o 
   5  -3  11      111.96      105.09     21.53 o 
   6  -3  11       36.04       32.15      5.13 o 
   7  -3  11        1.52        0.64      2.42 o 
   8  -3  11        2.88        4.10      3.03 o 
   9  -3  11        1.87        0.97      2.88 o 
  -4  -2  11        4.34       12.76      6.89 o 
  -3  -2  11       17.82       20.13      6.31 o 
  -2  -2  11       22.04       27.39      5.63 o 
  -1  -2  11        0.91        2.14      2.65 o 
   0  -2  11       36.34       38.33      6.94 o 
   1  -2  11        0.94        0.72      2.37 o 
   2  -2  11        1.21        2.95      4.41 o 
   3  -2  11       57.81       61.19      6.93 o 
   4  -2  11       24.50       20.71      4.49 o 
   5  -2  11        5.23        5.02      1.83 o 
   6  -2  11        0.89        8.82      5.27 o 
   7  -2  11       28.31       44.34      6.77 o 
   8  -2  11       38.42       37.27      5.83 o 
   9  -2  11        1.03        0.52      2.64 o 
  10  -2  11       22.41       17.33      4.66 o 
  -4  -1  11        2.75        1.85      4.86 o 
  -3  -1  11        2.86        1.71      2.82 o 
  -2  -1  11        4.91        4.37      3.45 o 
  -1  -1  11        0.15        0.41      2.62 o 
   0  -1  11        0.60        1.81      4.00 o 
   1  -1  11       14.81       12.70      3.24 o 
   2  -1  11       25.67       27.63      2.80 o 
   3  -1  11       19.25       21.34      2.48 o 
   4  -1  11      180.46      162.13     13.17 o 
   5  -1  11      102.29       86.54      8.33 o 
   6  -1  11        1.28        4.47      2.41 o 
   7  -1  11        5.58        8.64      3.13 o 
   8  -1  11        7.46        5.85      3.26 o 
   9  -1  11       12.46       15.18      4.36 o 
  10  -1  11        0.37        3.56      3.50 o 
  -4   0  11        5.71       -1.36      5.88 o 
  -3   0  11       14.18       10.73      4.09 o 
  -2   0  11        0.15       -0.33      2.48 o 
  -1   0  11        7.86       14.31      5.33 o 
   0   0  11       59.57       57.27      4.17 o 
   1   0  11        5.57       -0.58      2.96 o 
   2   0  11       13.54       11.48      2.18 o 
   3   0  11       29.43       27.39      2.86 o 
   4   0  11      364.95      374.02     26.67 o 
   5   0  11       24.05       28.24      4.12 o 
   6   0  11       18.19       12.37      3.26 o 
   7   0  11       37.75       44.75      5.22 o 
   8   0  11      110.35      105.32      8.86 o 
   9   0  11        0.48       -1.94      2.84 o 
  10   0  11       59.21       70.06      8.64 o 
  11   0  11        0.84       16.65      7.15 o 
  -4   1  11       32.45       22.81      6.84 o 
  -3   1  11        2.16        4.78      5.12 o 
  -2   1  11       21.43       32.01     18.90 o 
  -1   1  11        0.01       -1.31      2.31 o 
   0   1  11       71.33       70.21      6.83 o 
   1   1  11       13.62       11.63      2.61 o 
   2   1  11       41.17       36.44      3.47 o 
   3   1  11      139.25      142.51     10.81 o 
   4   1  11        4.91        5.16      1.74 o 
   5   1  11       17.31       14.29      3.23 o 
   6   1  11       66.33       65.56     11.35 o 
   7   1  11        6.70       -1.05      2.42 o 
   8   1  11        0.01        8.50      3.45 o 
   9   1  11        0.53        2.99      3.12 o 
  10   1  11        6.74       11.88      4.01 o 
  11   1  11        4.07        4.80      5.80 o 
  -4   2  11        9.97       -0.71      4.00 o 
  -2   2  11       40.29       39.35      4.51 o 
  -1   2  11      112.06      117.30      7.44 o 
   0   2  11        0.01        4.34      2.28 o 
   1   2  11        0.51        4.67      2.54 o 
   2   2  11        7.33        8.96      2.38 o 
   3   2  11        7.27        9.49      2.87 o 
   4   2  11      613.54      629.72     56.56 o 
   5   2  11      107.52      100.23      8.18 o 
   6   2  11       75.76       80.63     10.72 o 
   7   2  11       57.36       67.94      6.91 o 
   8   2  11        8.95       16.32      3.78 o 
   9   2  11        1.82        4.50      3.35 o 
  10   2  11        2.47       -0.91      2.39 o 
  11   2  11       18.44       21.91      5.10 o 
  -4   3  11       28.19       45.22     10.03 o 
  -3   3  11       15.76       18.75      4.72 o 
  -2   3  11       70.40       86.36      9.46 o 
  -1   3  11        9.56       10.79      2.80 o 
   0   3  11       40.25       40.56      8.38 o 
   1   3  11        1.80        0.73      3.29 o 
   2   3  11        3.88        5.85      2.84 o 
   3   3  11        9.93       22.04      5.32 o 
   4   3  11        0.00        5.25      3.92 o 
   5   3  11       51.86       58.64      5.99 o 
   6   3  11        0.04        0.93      6.10 o 
   7   3  11       11.60       16.15      3.95 o 
   8   3  11       31.60       32.57      5.00 o 
   9   3  11       14.91        5.96      5.70 o 
  10   3  11        0.99        0.99      3.21 o 
  11   3  11       25.80       31.55      6.32 o 
  -3   4  11       13.13       10.57      5.87 o 
  -2   4  11      101.18      122.14     15.00 o 
  -1   4  11        6.59        4.72      3.29 o 
   0   4  11        5.47       10.12      2.82 o 
   1   4  11       44.21       44.49      4.07 o 
   2   4  11       24.13       23.84      3.54 o 
   3   4  11        6.40       13.71      5.40 o 
   4   4  11       33.96       40.85      5.19 o 
   5   4  11        9.60        6.72      2.88 o 
   6   4  11      181.74      165.50     17.42 o 
   7   4  11       12.04       12.08      3.37 o 
   8   4  11      163.27      166.99     15.57 o 
   9   4  11       12.13       15.85      5.07 o 
  10   4  11       11.99       10.70      4.77 o 
  11   4  11        2.18        2.41      5.61 o 
  -3   5  11        0.14       -0.53      3.27 o 
  -2   5  11       20.07       34.26      5.55 o 
  -1   5  11       26.27       28.19      8.01 o 
   0   5  11       18.87       16.15      4.20 o 
   1   5  11        0.80        0.02      2.50 o 
   2   5  11        3.38        5.28      2.00 o 
   3   5  11       15.08       18.67      4.12 o 
   4   5  11      115.15      115.67      8.98 o 
   5   5  11       36.59       39.34      4.80 o 
   6   5  11       92.34       80.72      7.27 o 
   7   5  11       21.22       29.58      6.59 o 
   8   5  11        3.18       10.74      3.91 o 
   9   5  11       36.20       29.88      5.17 o 
  10   5  11        5.55        5.41      3.23 o 
  11   5  11        9.66       23.60      5.92 o 
  -3   6  11        0.62       -4.32      4.32 o 
  -2   6  11       58.71       70.72     15.79 o 
  -1   6  11        0.63       -0.38      3.16 o 
   0   6  11       18.68       22.23      7.23 o 
   1   6  11       23.57       25.71      3.45 o 
   2   6  11        3.73        6.39      2.20 o 
   3   6  11       51.38       52.08      5.58 o 
   4   6  11       16.85       17.53      3.67 o 
   5   6  11       49.25       48.57      5.60 o 
   6   6  11        0.20        3.66      5.79 o 
   7   6  11       46.37       65.16      6.60 o 
   8   6  11      161.32      159.11     13.41 o 
   9   6  11       68.58       69.23      8.03 o 
  10   6  11        5.04        0.14      2.66 o 
  11   6  11        0.04        2.65      3.04 o 
  -2   7  11       14.23       16.75      5.99 o 
  -1   7  11        0.28       -0.57      3.42 o 
   0   7  11       38.48       29.78      6.06 o 
   1   7  11       67.45       71.26     15.01 o 
   2   7  11        3.77       11.61      3.13 o 
   3   7  11        1.17       -0.79      3.77 o 
   4   7  11       14.45       13.36      6.81 o 
   5   7  11        0.85        4.59      3.03 o 
   6   7  11       36.46       37.10      9.03 o 
   7   7  11        0.29        0.45      2.78 o 
   8   7  11       40.85       37.96      6.32 o 
   9   7  11        0.34        0.15      2.96 o 
  10   7  11       13.13       17.96      5.35 o 
  -1   8  11        4.24        8.32      8.05 o 
   0   8  11       58.85       62.27      9.09 o 
   1   8  11        2.57        3.24      3.29 o 
   2   8  11       32.25       39.30      9.86 o 
   3   8  11       16.98       16.12      7.17 o 
   4   8  11        0.85        2.86      3.56 o 
   5   8  11        2.71        3.10      3.45 o 
   6   8  11       16.24       17.01      4.36 o 
   7   8  11        1.42        3.62      3.15 o 
   8   8  11       73.35       76.07      9.89 o 
   9   8  11        0.23        3.70      5.99 o 
  10   8  11        0.31        4.37      4.14 o 
   0   9  11        3.68        6.82      6.41 o 
   1   9  11        3.17       10.12      5.77 o 
   2   9  11       30.82       35.84      8.37 o 
   3   9  11       39.68       47.67      9.00 o 
   4   9  11       12.00       20.13      8.94 o 
   5   9  11       18.48       23.34      5.03 o 
   6   9  11        0.83        1.50      3.89 o 
   7   9  11        1.13        0.95      3.90 o 
   8   9  11        6.57        7.40      5.18 o 
   9   9  11       21.32       16.12      5.29 o 
   2  10  11       10.00       13.52      6.56 o 
   3  10  11       21.61       24.90      7.49 o 
   4  10  11        6.24       14.53      7.83 o 
   5  10  11        5.12        9.71      5.34 o 
   6  10  11        0.57        8.99     11.33 o 
   7  10  11        9.50       11.17     12.03 o 
   1  -5  12       12.87       16.37      6.04 o 
   2  -5  12        0.74       -0.26      3.10 o 
   3  -5  12       14.19       19.88      5.73 o 
   4  -5  12        5.22        0.56      4.05 o 
   5  -5  12        1.91        4.78      6.03 o 
  -1  -4  12        8.72        7.15      4.63 o 
   0  -4  12       14.33       20.80      5.47 o 
   1  -4  12       10.22       17.40      5.50 o 
   2  -4  12        0.00       -1.34      3.25 o 
   3  -4  12       68.73       69.04      9.07 o 
   4  -4  12        1.87        2.00      4.43 o 
   5  -4  12       11.35       15.80      6.91 o 
   7  -4  12        2.97        3.42      4.54 o 
  -1  -3  12        1.99        0.94      2.98 o 
   0  -3  12        0.22       -3.16      3.40 o 
   1  -3  12        0.02        3.94      2.95 o 
   2  -3  12        8.45        4.45      4.64 o 
   3  -3  12       10.92       11.85      7.34 o 
   4  -3  12        8.65       15.91      3.70 o 
   5  -3  12        2.06       -0.28      3.62 o 
   6  -3  12       35.53       54.20     11.67 o 
   7  -3  12       10.47       26.41      8.14 o 
   8  -3  12        0.06       -6.11      6.11 o 
  -2  -2  12       17.47       20.27      7.39 o 
  -1  -2  12        0.51        3.77      5.81 o 
   0  -2  12       24.62       21.47      4.69 o 
   1  -2  12        1.02       -1.56      2.52 o 
   2  -2  12        8.11        5.46      3.09 o 
   3  -2  12       62.16       63.45      6.80 o 
   4  -2  12        1.89        2.16      2.37 o 
   5  -2  12        0.23        0.13      3.25 o 
   6  -2  12       75.02       78.75     13.67 o 
   7  -2  12       35.51       40.23      7.73 o 
   8  -2  12       16.22       16.33     10.44 o 
   9  -2  12        0.05       -2.18      3.41 o 
  -2  -1  12        7.63        9.21      4.84 o 
  -1  -1  12       22.74       24.95      5.11 o 
   0  -1  12        8.41        6.45      8.57 o 
   1  -1  12       16.25       16.78      3.89 o 
   2  -1  12        3.99        6.90      2.67 o 
   3  -1  12       41.64       35.25     12.44 o 
   4  -1  12        0.36       -1.03      1.92 o 
   5  -1  12        6.99       11.08      3.34 o 
   6  -1  12       42.54       43.12      9.27 o 
   7  -1  12       11.59       15.88      7.38 o 
   8  -1  12        1.01       -0.19      2.49 o 
   9  -1  12        5.03        1.18      4.90 o 
  -3   0  12        0.02        1.14      5.92 o 
  -2   0  12        0.50       -1.27      3.38 o 
  -1   0  12        4.72        0.15      2.69 o 
   0   0  12        3.83        5.05      5.05 o 
   1   0  12       22.82       26.09      9.94 o 
   2   0  12       12.21       13.94      2.48 o 
   3   0  12        8.65        6.40      4.47 o 
   4   0  12       56.94       55.04      5.59 o 
   5   0  12        6.76        8.74      3.19 o 
   6   0  12       39.93       34.21      4.68 o 
   7   0  12       50.12       46.25      5.96 o 
   8   0  12        4.20       -2.45      3.06 o 
   9   0  12        0.61       -1.13      2.64 o 
  10   0  12       13.04       10.89      6.19 o 
  -3   1  12       35.50       36.83      8.33 o 
  -2   1  12      192.01      249.69     33.51 o 
  -1   1  12        7.75        9.55      4.01 o 
   0   1  12        0.01        0.29      2.16 o 
   1   1  12        0.12       -0.64      1.90 o 
   2   1  12       15.33       15.08      2.78 o 
   3   1  12      102.73       90.61      6.01 o 
   4   1  12        9.28        2.72      2.78 o 
   5   1  12       41.57       39.89      4.62 o 
   6   1  12        0.26        0.47      2.66 o 
   7   1  12        1.32        1.72      2.65 o 
   8   1  12        6.45       11.79      6.08 o 
   9   1  12        0.17        4.87      3.64 o 
  10   1  12       42.76       44.64      7.15 o 
  -3   2  12        1.92        0.39      4.71 o 
  -2   2  12       61.17       46.19      9.15 o 
  -1   2  12        0.70        2.18      2.18 o 
   0   2  12        1.38        1.29      1.92 o 
   1   2  12       93.27       98.08      7.54 o 
   2   2  12        0.94        2.32      2.15 o 
   3   2  12       11.64        9.87      6.18 o 
   4   2  12       43.02       43.96      7.74 o 
   5   2  12        4.98        4.34      2.99 o 
   6   2  12       79.85       85.41      9.76 o 
   7   2  12       25.34       18.93      4.56 o 
   8   2  12        6.72        1.57      4.50 o 
   9   2  12        5.05        4.45      3.41 o 
  10   2  12       40.69       44.51      7.18 o 
  -2   3  12       69.24       83.94     15.26 o 
  -1   3  12        0.02        1.24      2.99 o 
   0   3  12        8.04       11.97      2.96 o 
   1   3  12        9.23        8.05      3.62 o 
   2   3  12        0.09        0.22      1.75 o 
   3   3  12        0.87        0.59      2.13 o 
   4   3  12        4.65        1.44      2.51 o 
   5   3  12      108.97      102.10      9.08 o 
   6   3  12       18.85       20.84      5.01 o 
   7   3  12      108.04      108.36      9.96 o 
   8   3  12        9.38        6.65      3.48 o 
   9   3  12       20.45       20.74      9.94 o 
  10   3  12        5.25        9.06      3.80 o 
  -2   4  12      110.94      124.77     23.07 o 
  -1   4  12        0.91        0.42      2.95 o 
   0   4  12       15.51       17.13      5.47 o 
   1   4  12       35.95       41.03      4.41 o 
   2   4  12        1.87       -0.25      1.79 o 
   3   4  12       25.09       33.35      9.15 o 
   4   4  12        4.48        3.62      6.45 o 
   5   4  12        3.62        2.31      2.51 o 
   6   4  12       46.81       54.04      6.29 o 
   7   4  12       10.56       16.00      3.66 o 
   8   4  12       24.62       27.59      4.44 o 
   9   4  12        3.38        1.92      4.30 o 
  10   4  12       80.02       69.94      8.09 o 
  -2   5  12       10.77       12.00      5.05 o 
  -1   5  12        0.05       -3.69      3.69 o 
   0   5  12       15.04       19.06      5.01 o 
   1   5  12       46.67       55.36      9.33 o 
   2   5  12       12.27        3.22      2.46 o 
   3   5  12        5.32        6.39      4.86 o 
   4   5  12        2.56        4.17      3.48 o 
   5   5  12        1.64        4.31      3.51 o 
   6   5  12       57.45       60.64      7.38 o 
   7   5  12       49.53       44.81     10.71 o 
   8   5  12        1.26        2.62      2.53 o 
   9   5  12        6.26        3.52      5.22 o 
  10   5  12        9.73        6.07      6.88 o 
  -1   6  12        0.05       -1.31      6.42 o 
   0   6  12      111.05      138.51     23.05 o 
   1   6  12        0.74        1.07      3.71 o 
   2   6  12        0.30        0.37      2.22 o 
   3   6  12        6.86       12.69      3.63 o 
   4   6  12        0.57        1.92      2.79 o 
   5   6  12       37.64       40.57      5.27 o 
   6   6  12        8.26        5.75      2.95 o 
   7   6  12       33.72       24.02      3.96 o 
   8   6  12        0.38       -0.32      4.76 o 
   9   6  12        7.70        6.67      4.81 o 
  10   6  12       20.18       25.78      7.17 o 
   0   7  12        2.99       -3.25      5.42 o 
   1   7  12       38.03       39.17      8.70 o 
   2   7  12       18.16       17.26      6.05 o 
   3   7  12        0.82        3.27      3.07 o 
   4   7  12       56.13       52.31      6.14 o 
   5   7  12       61.92       67.01      6.94 o 
   6   7  12       54.20       55.12      6.40 o 
   7   7  12        4.33        8.26      5.24 o 
   8   7  12        0.01        2.60      5.41 o 
   9   7  12        0.27        2.14      3.03 o 
   1   8  12       42.40       56.91     13.26 o 
   2   8  12       75.24       80.97     14.51 o 
   4   8  12       13.90       16.64      4.41 o 
   5   8  12        0.00        4.10      3.22 o 
   6   8  12        1.43       -3.35      3.91 o 
   7   8  12        0.01       -1.48      3.49 o 
   8   8  12        1.68       -3.16      3.98 o 
   9   8  12       38.98       41.61      8.28 o 
   2   9  12       12.33       20.10      7.21 o 
   3   9  12       18.75       12.72      6.09 o 
   4   9  12       25.68       44.06      9.88 o 
   5   9  12       20.30       29.30      6.53 o 
   6   9  12        0.36        0.37      3.22 o 
   7   9  12       23.51       15.41      4.52 o 
   1  -3  13        6.63        5.85      6.12 o 
   2  -3  13        0.98        0.14      2.57 o 
   3  -3  13        3.28        7.08      6.63 o 
   4  -3  13        5.43        5.96      5.94 o 
   5  -3  13       15.11       11.04      6.54 o 
   6  -3  13       17.46       17.09      6.63 o 
   0  -2  13       37.33       39.08      7.33 o 
   1  -2  13        0.01       -1.27      2.87 o 
   2  -2  13        2.23        6.49      3.32 o 
   3  -2  13        0.30        2.82      4.28 o 
   5  -2  13       45.58       56.05     12.29 o 
   6  -2  13        0.87        2.02      4.00 o 
   7  -2  13        1.40        3.29      5.49 o 
   0  -1  13        0.04        0.82      3.20 o 
   1  -1  13       10.02        6.54      3.76 o 
   2  -1  13        5.56        5.45      4.29 o 
   4  -1  13        0.96        2.48      4.11 o 
   5  -1  13       13.67        9.34      5.94 o 
   6  -1  13        9.97       14.38      5.34 o 
   7  -1  13        1.08       -5.57      5.57 o 
   8  -1  13        2.13        2.56      5.10 o 
  -1   0  13       20.12       18.75      5.39 o 
   0   0  13        0.48       -3.66      4.48 o 
   1   0  13       12.06        9.04      5.25 o 
   2   0  13        0.94        5.11      3.33 o 
   3   0  13        8.94        8.72      6.09 o 
   4   0  13       26.68       20.99      7.71 o 
   5   0  13        0.43        0.21      2.01 o 
   6   0  13        1.18       -1.74      2.75 o 
   7   0  13        5.58        0.01      2.49 o 
   8   0  13        0.05        6.17      3.64 o 
   9   0  13        2.26       -2.44      3.21 o 
  -1   1  13        1.56        2.93      6.09 o 
   0   1  13        3.73        4.37      3.86 o 
   1   1  13        8.68       14.95     10.03 o 
   2   1  13        1.18       -1.58      2.71 o 
   3   1  13       11.59       15.27      3.70 o 
   4   1  13        0.06       -1.06      4.13 o 
   5   1  13       53.14       51.24     12.60 o 
   6   1  13        1.69        1.60      2.86 o 
   7   1  13       30.80       31.08      4.89 o 
   8   1  13        0.47       -0.06      2.99 o 
   9   1  13       19.25       28.11      6.00 o 
  -1   2  13       20.51       23.01      6.63 o 
   0   2  13       39.48       41.45      6.57 o 
   1   2  13        1.83        3.00      2.25 o 
   2   2  13        9.11       11.11      4.37 o 
   3   2  13       20.27       24.51      6.69 o 
   4   2  13       15.77       22.50      4.66 o 
   5   2  13        1.47        1.05      2.70 o 
   6   2  13      103.61      103.47      8.94 o 
   7   2  13        7.58       12.63      4.28 o 
   8   2  13        1.19       10.18      4.20 o 
   9   2  13        2.43        1.96      3.48 o 
  -1   3  13        0.11       -3.55      5.32 o 
   0   3  13        0.22        1.81      4.46 o 
   1   3  13       32.89       37.63      6.54 o 
   2   3  13       14.12       13.47      4.18 o 
   3   3  13       36.33       40.14      9.44 o 
   4   3  13       21.04       28.84      4.95 o 
   5   3  13        2.57        0.19      2.53 o 
   6   3  13        9.31       19.85      4.85 o 
   7   3  13      110.09      104.27     10.20 o 
   8   3  13        1.89        1.01      2.81 o 
   9   3  13       45.68       35.99      6.02 o 
   0   4  13       79.27       77.91     20.59 o 
   2   4  13        5.21        6.19      3.45 o 
   3   4  13        3.91       -3.40      3.40 o 
   4   4  13        0.05       10.72      6.03 o 
   5   4  13        9.62       19.57      7.85 o 
   6   4  13       16.77       20.44      4.94 o 
   7   4  13       25.23       23.46      5.34 o 
   8   4  13       21.08       30.32      6.04 o 
   9   4  13        8.57        6.68      4.10 o 
   0   5  13        0.61        3.83      5.77 o 
   1   5  13       25.20       27.44      8.50 o 
   2   5  13        5.54        7.40      3.75 o 
   3   5  13       24.20       31.92      5.56 o 
   4   5  13       44.68       47.01      7.51 o 
   5   5  13        9.13       13.68      5.33 o 
   6   5  13       64.90       76.16      8.81 o 
   7   5  13        0.02        3.06      3.71 o 
   8   5  13       12.67       12.22      4.60 o 
   9   5  13       15.59       15.86      5.90 o 
   1   6  13        4.24       -4.09      5.79 o 
   3   6  13       42.10       42.03      6.00 o 
   4   6  13      106.62      131.41     14.60 o 
   5   6  13       17.09       17.35      4.31 o 
   6   6  13        3.17        8.47      3.78 o 
   7   6  13        9.81        7.62      3.47 o 
   8   6  13        2.52       -0.63      3.35 o 
   9   6  13       17.21       15.38      6.90 o 
   2   7  13        5.22        8.42      5.47 o 
   3   7  13       37.81       42.47     11.77 o 
   4   7  13        8.31       14.70      7.45 o 
   5   7  13        1.28       12.30     11.17 o 
   6   7  13        0.39        2.11      3.27 o 
   7   7  13       26.06       23.49      5.45 o 
   8   7  13       39.96       41.98      7.08 o 
   3   8  13       17.44       26.17     10.09 o 
   4   8  13       80.91       87.32     16.34 o 
   5   8  13        0.91        0.22      2.76 o 
   6   8  13        2.34        2.90      3.51 o 
   3  -1  14        0.02       -0.47      4.89 o 
   4  -1  14        4.18       -1.18      3.12 o 
   5  -1  14        2.34        1.27      5.27 o 
   2   0  14        6.24       18.08      7.99 o 
   4   0  14       10.21       10.05      6.89 o 
   5   0  14        0.11       -5.92      5.96 o 
   6   0  14       22.46       19.89      8.07 o 
   2   1  14       14.28        6.16      6.07 o 
   3   1  14        0.80       -5.47      5.88 o 
   4   1  14       18.11       26.43      8.91 o 
   5   1  14        3.09        2.13      4.15 o 
   6   1  14        3.85        5.73      4.78 o 
   7   1  14       25.51       15.66      8.86 o 
   1   2  14       16.89        6.48      6.31 o 
   2   2  14        0.05        0.62      3.96 o 
   3   2  14        9.27       13.95      6.97 o 
   4   2  14        0.60        2.52      3.27 o 
   5   2  14        2.45       -1.55      2.89 o 
   6   2  14       41.95       29.80      5.57 o 
   7   2  14        0.08        2.41      3.24 o 
   2   3  14        0.45       -1.96      4.89 o 
   3   3  14        0.01       -1.23      3.21 o 
   4   3  14       32.80       32.50      7.04 o 
   5   3  14        9.27       11.67      3.88 o 
   6   3  14       26.20       37.77      8.79 o 
   7   3  14       79.78       66.62     11.48 o 
   8   3  14       21.90       23.28      6.12 o 
   2   4  14        0.92        3.23      4.63 o 
   3   4  14       14.10       24.05      5.70 o 
   4   4  14       55.78       53.54      7.88 o 
   5   4  14        0.30       -0.90      3.06 o 
   6   4  14        2.57        7.12      9.36 o 
   7   4  14        2.59        6.66      6.33 o 
   3   5  14       20.42       29.08      9.06 o 
   4   5  14       23.64       29.93      8.45 o 
   5   5  14        0.08        5.94      4.00 o 
   6   5  14       21.01       19.34      4.95 o 
   7   5  14        0.06       -1.81      7.08 o 
   4   6  14       29.09       43.22     11.43 o 
   5   6  14       43.25       47.67      9.50 o 
   6   6  14       40.65       36.08      6.65 o 
                                                 
